# Supplementary material for: Identification of Beneficial Microbial Consortia and Bioactive Compounds with Potential as Plant Biostimulants for a Sustainable Agriculture
Source: Microorganisms. 2021 Feb 19;9(2):426. doi: 10.3390/microorganisms9020426 (PMC7922931; doi:10.3390/microorganisms9020426)
Supplement: Supplementary file 1 [file microorganisms-09-00426-s001.zip]

Archive with 18 entries (17 files):
- Supplementary files /
- __MACOSX/._Supplementary files 
- Supplementary files /Table S1.xlsx
- __MACOSX/Supplementary files /._Table S1.xlsx
- Supplementary files /.DS_Store
- __MACOSX/Supplementary files /._.DS_Store
- Supplementary files /~$ble_S1.docx
- __MACOSX/Supplementary files /._~$ble_S1.docx
- Supplementary files /Data Sheet S1.xlsx
- __MACOSX/Supplementary files /._Data Sheet S1.xlsx
- Supplementary files /microorganisms-1081774_Supplementary.pdf
- __MACOSX/Supplementary files /._microorganisms-1081774_Supplementary.pdf
- Supplementary files /Table S3.xlsx
- __MACOSX/Supplementary files /._Table S3.xlsx
- Supplementary files /Figure S1.tiff
- __MACOSX/Supplementary files /._Figure S1.tiff
- Supplementary files /Table S2.xlsx
- __MACOSX/Supplementary files /._Table S2.xlsx
