# Supplementary material for: Identification of Beneficial Microbial Consortia and Bioactive Compounds with Potential as Plant Biostimulants for a Sustainable Agriculture
Source: Microorganisms. 2021 Feb 19;9(2):426. doi: 10.3390/microorganisms9020426 (PMC7922931; doi:10.3390/microorganisms9020426)
Supplement: Supplementary file 1 [file microorganisms-09-00426-s001.zip › Supplementary files /Data Sheet S1.xlsx]

## Sheet: TOMATO
PUBLICATION_ REFERENCE			CROP	PGPM	AVAILABILITY	PGPM_USE	DELIVERY_METHOD	NUMBER_CULTIVAR	VARIETY	TESTED_ENVIRONMENT	LOCATION	SOIL_TYPE	SOIL_TREATMENT FERTILIZATION	ABIOTIC_STRESS	BIOTIC_STRESS	OBSERVATION/FINDINGS
Khan_JIntegrAgric_2016	Khan_JIntegrAgric_2016	https://doi.org/10.1016/S2095-3119(16)61350-3	TOMATO	commercial biofertilizer: BioF/compost (compost enriched with Trichoderma harzianum T22)	Natore Development Society (NDS) and M/S RASH Agro Enterprise, Natore, Bangladesh	SINGLE/FORMULATION	Soil application during the final plot preparation	1	tomato 15 (Bangladesh Agricultural Research Institute)	FIELD	research field of the Department of Environmental Science of Bangabandhu Sheikh MujiburRahman Agricultural University (BSMRAU), Gazipur, Bangladesh	Salna silty clay loam	NPK (as source of urea, triple super phosphate (TSP) and muriate of potash (MOP))	NO	NO	Trichoderma-enriched biofertilizer enhances biofertilizerion and nutritional quality of tomato and minimizes NPK fertilizer use
Molla_AgricRes_2010	Molla_AgricRes_2010	https://doi.org/10.1007/s40003-012-0025-7	TOMATO	commercial biofertilizer: BioF/compost (compost enriched with Trichoderma harzianum T22)	Natore Development Society (NDS) and M/S RASH Agro Enterprise, Natore, Bangladesh	SINGLE/FORMULATION	Soil application before seedling transplanting	1	tomato 14 (Bangladesh Agricultural Research Institute)	FIELD	Bangabandhu Sheikh Mujibur Rahman Agricultural University (BSMRAU), Gazipur, Bangladesh	Salna silty clay loam	NPK (as urea, triple super phosphate (TSP) and muriate of potash (MOP), respectively)	NO	NO	Combined application of biofertilizer and chemical fertilizer (especially 50 % BioF + 50 % N:P:K) enhanced vegetative and rebiofertilizerive growth, yield and nutritional quality of tomato by slow and steady release of nutrients to the plants
Molla_AgricRes_2010	Molla_AgricRes_2010	https://doi.org/10.1007/s40003-012-0025-7	TOMATO	commercial biofertilizer: BioF/liquid (Trichoderma harzianum T22)	Natore Development Society (NDS) and M/S RASH Agro Enterprise, Natore, Bangladesh	SINGLE	Root seedlings dipping in the spore liquid suspension. Residual liquid inoculum was as applied in each pit immediately after seedlings tranplanting	1	BARI (Bangladesh Agricultural Research Institute)	FIELD	Bangabandhu Sheikh Mujibur Rahman Agricultural University (BSMRAU), Gazipur, Bangladesh	Salna silty clay loam	NPK (as urea, triple super phosphate (TSP) and muriate of potash (MOP), respectively)	NO	NO	Combined application of biofertilizer and chemical fertilizer (especially 50 % BioF + 50 % N:P:K) enhanced vegetative and rebiofertilizerive growth, yield and nutritional quality of tomato by slow and steady release of nutrients to the plants
Vergara_FrontiersMicr_2017	Vergara_FrontiersMicr_2017	https://doi.org/10.3389/fmicb.2017.02437	TOMATO	Dark Septate Endophytic (DSE) fungi: Pleosporales (suborder Massarineae) isolates A104 and A105; isolate A101 (unknown taxon)	Centro de Recursos Biológicos Johanna Döbereiner (www.embrapa.br/agrobiologia/crb-jd) culture collection (A101, A104,and A105)	SINGLE	Root seedlings dipping in the mycelial suspension	1	Santa Clara I-5300	GREENHOUSE	soil samples were collected from an organic biofertilizerion system located at Seropédica Municipality, RJ, Brazil	Planosol (FAO taxonomy) Sandy soil (3% clay, 5% silt and 92% sandy) soil samples were collected from an organic biofertilizerion system located at Seropédica Municipality, RJ, Brazil,	The soil (12 kg) of inoculation treatments was also drenched by the 500mL suspension (1% w/v) containing the fresh mycelium. MineralCal, Superphosphate,potassium sulphate and F.T.E BR-12 were used to adjust Ca, Mg, P,K and mineral traces. N fertilization was carried out using 15 N enriched sources: ammonium sulfate-1% 15N and finely ground shoot biomass of C. ensiformis (a legume) grown in 15N-en…	NO	NO	The inoculation with DSE fungi in tomato plants supplied with an organic N source (finely ground C. ensiformis-15N labelled) led to an increase in aboveground dry biomass, in recovery efficiency of 15N, P, and K, in the contents of N,P, K, Ca, and Mg, plant height, leaf number, and total leaf area. The A104 isolate seems to be the best option for inoculation of tomato cv. Santa Clara I-5300
JIN_JIntegrAgric_2017	JIN_JIntegrAgric_2017	https://doi.org/10.1016/S2095-3119(16)61553-8	TOMATO	Streptomyces rubrogriseus HDZ-9-47, isolate CGMCC 2878	China General Microbialogical Culture Collection Center	SINGLE	Spores liquid suspension poured in the planting hole and root seedling dipping in liquid suspension of spores before transplanting	1	Dongsheng (susceptible)	PROTECTED FIELD	Tongzhou District, Beijing, China (39°8'N, 116°6'E)	calcareous sandy loam	no details: local growing practices, dip irrigation	NO	Meloidogyne incognita	The effect of HDZ-9-47 in combination with soil bio-fumigation (cabbage residue and NaNO3) is BETTER or comparable to fungicide treatment
Solanki_JBasicMicrobiol_2014	Solanki_JBasicMicrobiol_2014	https://doi.org/10.1002/jobm.201200564	TOMATO	Pseudomonas aeruginosa MB123 and Pseudomonas fluorescens MPF47	National Bureau of Agricultural Important Microorganisms (NBAIM), Mau, Uttar Pradesh (India)	SINGLE	Liquid formulation applied to nursery soil prior seedling transplanting; root seedlings dippping prior transplanting; nursery soil treatment plus root seedlings dippping	1	Navratan	FIELD	no information		STANDARD agronomic practices for weeding, fertilizer application [(120 kg ha 1 nitrogen (N), 50 kg ha 1 phosphorus (P2O5), and 50 kg ha 1 potash (K2O)] and irrigation	NO	Rhizoctonia solani AG-4	MPF47+M3 reached the best results in antagonizing pathogen. In general, both inoculants worked well protecting plant roots and providing nutrients, whatever delivery method was used
LE_PlantSoilEnvir_2018	LE_PlantSoilEnvir_2018	https://doi.org/10.17221/818/2017-PSE	TOMATO	commercial biofertilizer: Phylazonit MC® (Pseudomonas putida, Azotobacter chroococcum, Bacillus circulans, Bacillus megaterium)	Phylazonit Ltd.,Hungary	CONSORTIUM	Root seedlings treatment before transplanting and again after planting	1	processing tomato cv. Uno Rosso F1 (United Genetics Seeds Co. Hollister, USA)	FIELD	Institute of Horticulture’s farm at the Szent István University, Gödöllő, Hungary	Calcaric Arenosol, sandy loam in texture	soil treatment:BE/control. 3 different irrigation regimes:WS100 (optmal), WS50 (Deficit) and RF (rainfall). Two years replications	WATER STRESS	NO	A positive impact of PGPR treatment combined with Deficit Water Supply (WS50) was observed in both years in terms of biomass biofertilizerion, marketable yield, harvest index and WUE
Zhang_JApplMicrobiol_2015	Zhang_JApplMicrobiol_2015	https://doi.org/10.1111/jam.12728	TOMATO	Bacillus subtilis 8B-1; Pseudomonas sp. 8D-45; Pseudomonas fluorescens 9A-14 and PEF-5#18; Pseudomonas chlororaphis SL5; Paenibacillus polymyxa #53	Department of Biology, Western University, London, ON, Canada	SINGLE	Root seedling treatment with irradiated peat formulation	1	tomato Bonny Best, OSC Seeds (Waterloo, ON, Canada)	GREENHOUSE	Department of Biology, Western University, London, ON, Canada	Two experiments: commercial peat-based potting mix, Pro-Mix BX (Premier Horticulture Inc., Rivi ere-du- Loup, Quebec, Canada) and natural field soil, no more characterized		NO	Fusarium oxysporum f. sp. radicis-lycopersici (Forl)	The effects of most bacterial isolates for FCRR disease reduction and plant-growth parameters were BETTER than or COMPARABLE to the benomyl fungicide treatment
Mpanga_Agronomy_2018	Mpanga_Agronomy_2018	https://doi.org/10.3390/agronomy8100213	TOMATO	Combifector B (Trichoderma harzianum OMG16 and Bacillus amyloliquefaciens FZB42, enriched with zinc and manganese)	Hochschule Anhalt,Bernburg, DE - Dr. Joerg Geistlinger	CONSORTIUM/ FORMULATION	Drenching close to the stem base at the two-leaf stage of tomato seedlings, one week later during transplantation and one week after transplanting	1	Promodoro UC 82-B (Bonanza seeds International, Yuba City, CA, USA)	PROTECTED FIELD	Dormaa Ahenkro (pH=7.8) in the Brong-Ahafo Region in Ghana	no information (yes chemical analyses)	2 organic fertilizations: municipal waste and poltry manure,with triple superphosphate as positive control	NO	NO	Increased P utilization associated to increased shoot biomass and root growth stimulation. Consortium biofertilizers do not necessarily exhibit a better performance than single-strain inoculants.
Nassal_PlaintSoil_2018	Nassal_PlaintSoil_2018	https://doi.org/10.1007/s11104-017-3528-y	TOMATO	Pseudomonas sp. RU47	JKI (Institute for Epidemiology and Pathogen Diagnostics, Julius Kühn-Institut) DE	SINGLE	Seed coating; second application directly after seed germination and one week later by application to the soil surface	1	Mobil	GREENHOUSE	University of Hohenheim (Stuttgart, Germany)	Low P availability soil. Luvisol (HEAVY LOAM SOIL) topsoil and quartz sand (0.2–1.4 mm) in a ratio of 1:1 (w/w) (yes chemical analyses)	soil selected on the basis of its low concentration of plant available P, optimally fertilized with respect to N, K and Mg, adjusted to a water holding capacity of 50%	NO	NO	RU47 improves the P supply and plant growth under P-limited growing conditions by it indicated enhanced biofertilizerion of alkaline phosphatase, with significant effects on rhizosphere soil microbial community structure as determined by 16S amplicon sequencing
Prabhukarthikeyan_PestManagSci_2014	Prabhukarthikeyan_PestManagSci_2014	https://doi.org/10.1002/ps.3719	TOMATO	Beauveria bassiana B2 and Bacillus subtilis EPC8	Culture Collection Section, Department of Plant Pathology, Tamil Nadu Agricultural University (TNAU), India	CONSORTIUM	Root seedlings dipping in water containing the talc-based formulation	1	PKM 1	GREENHOUSE/FIELD	Department of Plant Pathology, TNAU, India		2 hot-spot locations of higherwilt incidence and fruit borer damage at at Devarayapuram and Mathampatti in Coimbatore District, Tamil Nadu, India	NO	Fusarium oxysporum f. sp. Lycopersici and Helicoverpa armigera	Talc based bioformulation of B2 or EPC8 isolates either individually or as a mixture significantly suppressed the fruit borer damage and wilt disease incidence in tomato plants compared with the untreated control
Bowles_GlobalChangeBiol_2018	Bowles_GlobalChangeBiol_2018	https://doi.org/10.1111/gcb.13884	TOMATO	Arbuscular mycorrhizal fungi (AMF) and Rhizophagus irregularis		CONSORTIUM	Colonized root fragments and soil containing spores and external hyphae of the AM fungus applied to soil microcosms	2	76R	GREENHOUSE	2 treatment combinations (2 geno-types) 3 levels of water availability, 2 water regimes), 5 replicates	fine sandy loam Urrbrae red-brown earth (Alfisol)		WATER STRESS	NO	AM fungi enhanced plant nutrient acquisition with both lower and more variable water availbility, for instance increasing plant P uptake more with a pulsed water supply compared to a regular supply and increasing shoot N concentration more when lower
Dudas_ApplEcolEnvRes_2017	Dudas_ApplEcolEnvRes_2017	https://doi.org/10.15666/aeer/1504_13991418	TOMATO	commercial biofertilizer: Rhizo Vital 42 fl. (Bacillus amyloliquefaciens FZB42)	Rhizo Vital 42 fl. (Abitep, DE)	SINGLE	Soil application	1	Mobil	GREENHOUSE/Organic FIELD	Research and Experimental Farm in Soroksár, Hungary (N 47°40’; E19°15’ at 111 m altitude)	soil chemical analyses	VIANO (N), Patentkali (Mg, K, S), CUPROXAT FW-1	NO	NO	RhizoVital improves fruit quality, more in pot than in field
Dudas_ApplEcolEnvRes_2017	Dudas_ApplEcolEnvRes_2017	https://doi.org/10.15666/aeer/1504_13991418	TOMATO	commercial biofertilizers: BioRex 1 (Bacillus subtilis, Bacillus thuringiensis, Bacillus megaterium) and BioRex 2 (Azotobacter chroococcum, Azospirillum lipoferum, Pseudomonas putida)	BioREx Hungary	CONSORTIUM	Soil application	1	Mobil	GREENHOUSE/Organic FIELD	Research and Experimental Farm in Soroksár, Hungary (N 47°40’; E19°15’ at 111 m altitude)	soil chemical analyses	VIANO (N), Patentkali (Mg, K, S), CUPROXAT FW-2	NO	NO	Ambivalent results, less impressive than RhizoVital
Dudas_ApplEcolEnvRes_2017	Dudas_ApplEcolEnvRes_2017	https://doi.org/10.15666/aeer/1504_13991418	TOMATO	commercial biofertilizers: Rhizo Vital 42 fl. and BioRex 2	ABiTEP, DE and BioREx Hungary	CONSORTIUM	Soil application	1	Mobil	GREENHOUSE/Organic FIELD	Research and Experimental Farm in Soroksár, Hungary (N 47°40’; E19°15’ at 111 m altitude)	soil chemical analyses	VIANO (N), Patentkali (Mg, K, S), CUPROXAT FW-3	NO	NO	RhizoVital improves fruit quality, more in pot than in field
Abdeljialil_JPlantPathMicr-OMICS_2016	Abdeljialil_JPlantPathMicr-OMICS_2016	https://doi.org/10.4172/2157-7471.1000331	TOMATO	25 isolates: Bacillus sp., Enterobacter sp., Chryseobacterium sp. and Klebsiella sp.	Regional Center of Research on Horticulture and Organic Agriculture, Chott-Mariem, TN	SINGLE	Drenching of 21 d old seedlings at collar level with liquid inoculum	1	Rio Grande	GREENHOUSE	Regional Center of Research on Horticulture and Organic Agriculture in Chott-Mariem, Tunisia		NO	NO	Sclerotinia sclerotiorum	B. subtilis B10 and B14 (KT921327 and KU161090), B. thuringiensis B2 (KU158884), B. amyloliquefaciens B13 and B15 (KT951658 and KT923051) and E. cloacae B16 (KT921429) combine biocontrol and PGPR
Mpanga_Agronomy_2018	Mpanga_Agronomy_2018	https://doi.org/10.3390/agronomy8100213	TOMATO	commercial biofertilizer: Rhizo Vital 42 fl. (Bacillus amyloliquefaciens FZB42)	Rhizo Vital 42 fl. (Abitep, DE)	SINGLE	Seedling drenching close to the stem base at the two-leaf stage, one week later during transplantation and one week after transplanting	1	Promodoro UC 82-B (Bonanza seeds international, Yuba City, CA, USA)	PROTECTED FIELD	Atebubu (pH=5.6) in the Brong-Ahafo Region in Ghana	soil chemical analyses	2 organic fertilizations +Ca Nitrate: municipal waste and poltry manure, with two positive controls: triple superphosphate and Rock-P + NH4	NO	NO	Increased P utilization associated to increased shoot biomass and root growth stimulation. Consortium biofertilizers do not necessarily exhibit a better performance than single-strain inoculants.
Neto_IntJAgricSci_2018	Neto_IntJAgricSci_2018	https://doi.org/10.5539/jas.v10n10p493	TOMATO	Bacillus methylotrophicus B12 and B47	mycology collection “Dr. Gilson Soares da Silva” as MGSSB12 and MGSSB47 record, Brazil	SINGLE/ FORMULATION	Seed microbiolization with fresh suspensions and with powdered formulations with cassava, arrowroot and alginate	1	Santa Cruz	GREENHOUSE	Plant Pathology Laboratory and Greenhouse at the State University of Maranhão (UEMA) in Maranhão State, Brazil	autoclaved soil and bovine manure, ratio 1:3	foliar fertilization NPK 8-8-8	NO	Fusarium oxysporum f. sp. Lycopersici MGSS42 record	The formulations based on cassava and B12 or B47 are efficient in promoting plant growth and resistance induced for the control of fusarium wilt under greenhouse conditions, resembling the commercial biofertilizer Quartz
Oluwambe_AdvPlantAgricRes_2016	Oluwambe_AdvPlantAgricRes_2016	https://doi.org/10.15406/apar.2016.05.00167	TOMATO	4 out 124 isolates tested: Bacillus subtilis, Pseudomonas aeruginosa, Klebsiella pneumoniae and Citrobacter youngae	Department of Microbiology, Federal University of Agriculture, Abeokuta, Ogun State, Nigeria	SINGLE/ CONSORTIUM	Seed coating	1	BESKE from Tissue Culture Laboratory of the Department of Crop Protection, FUNAAB, Nigeria	GREENHOUSE	soil was collected at the Federal University of Agriculture, Abeokuta (FUNAAB) Teaching and Research farm, Nigeria		sterilization	NO	NO	Significant enhancement in tomato growth parameters (height, girth, leaf number and area) due to the four isolates and outstandig the consortia
Konappa_ScientiaeHorticul_2016	Konappa_ScientiaeHorticul_2016	https://doi.org/10.1016/j.scienta.2016.05.029	TOMATO	Lactobacillus paracasei	Microbiology and Biotechnology, Jnanabharathi Campus, Bangalore University, Bangalore, India	SINGLE	Bacterial suspension mixed with sterilized farmyard manure applied to soil	1	Arka Megali (susceptible)	FIELD	a farmer’s plot near Chintamani, Karnataka, India	red loamy soil	Seedlings were watered daily by drip irrigation and fertilized oncewith NPK (4:4:4) kg/m2, farmyard manure at 28 kg/m2, vermicompost at 5 kg/m2	NO	Ralstonia solanacearum	Several enzimatic activities were measured in seedlings up to 72 h old and inoculation always resulted in higher value in comparison with controls. Results from field experiment showed that BE was effective in the control of bacterial wilt disease and also as PGPR
Bahramisharif_Planta_2018	Bahramisharif_Planta_2018	https://doi.org/10.1007/s00425-018-3035-2	TOMATO	Bacillus subtilis subsp. subtilis DSM-10, Trichoderma harzianum CBS354.33 and commercial biofertilizers: FZB24®WG and Rhizo Vital®42	DSM-10:Deutsche Sammlung von Mikroorganismen und Zellkulturen(Braunschweig, DE); CBS354.33: Centraalbureau voor Schimmelcultures (Utrecht, NL); FZB24®WG and Rhizovital FZB42®: ABiTEP—Biotech for Agriculture and Ecology (Berlin, DE).	SINGLE/ CONSORTIUM	Liquid suspension placed in the planting hole with seed	1		GREENHOUSE				NO	Phytophthora infestans	The most effective and consistent plant protection was obtained when B. subtilis subsp. subtilis was combined with oak–bark compost
Mayak_PlantPhysiolBiochem_2004	Mayak_PlantPhysiolBiochem_2004	https://doi.org/10.1016/j.plaphy.2004.05.009	TOMATO	Achromobacter piechaudii		SINGLE	Seedlings drenching with bacterial suspension	1		GR-CH				SALINITY STRESS	NO	This bacterium significantly increased the fresh and dry weights of tomato seedlings grown in the presence of up to 172 mM NaCl salt. The bacterium reduced the biofertilizerion of ethylene
Tank_JPlantInteractions_2010	Tank_JPlantInteractions_2010	https://doi.org/10.1080/17429140903125848	TOMATO	Pseudomonas fluorescens, Pseudomonas aeruginosa, Pseudomonas stutzeri plus 2 unassigned isolates		SINGLE	Liquid suspension placed in the planting hole with seed	1		GREENHOUSE	India	unsterile soil with added NaCl to 2%final concentration		SALINITY STRESS	NO	Improvment of salinity stress resistance
Viscardi_JSoilSciPlantNutr_2016	Viscardi_JSoilSciPlantNutr_2016	http://dx.doi.org/10.4067/S0718-95162016005000060	TOMATO	Azotobacter chroococcum 67B and 76A	Department of Agricultural Sciences, University of Naples Federico II, IT	SINGLE/CONSORTIUM	Seed coating	1	Micro-Tom	IN VITRO/GREENHOUSE		sterile quartz sand	NO	WATER/SALINITY STRESSES	Sclerotinia minor CBS 112.17	The N2-fixing and rhizocompetent 67B and76A strains showed multiple plant growth promotion activities due to their ability in synthetizing siderophores and IAA, to their ACC deaminase activity andby exerting antimicrobial activity
SÖZER-BAHADIR_TurkJBotany_2018	SÖZER-BAHADIR_TurkJBotany_2018	https://online-journals.tubitak.gov.tr/publishedManuscriptDetails.htm?id=22229	TOMATO	6 out 440 phosphate-solubilizing isolates: 2 Bacillus megaterium, 1 Bacillus simplex and 3 Bacillus subtilis	Bacillus Culture Collection of the Bioengineering Department, Ege University, TR	SINGLE	Root seedlings dipping in bacterial suspension plus soil application	1	Allegro F1	IN VITRO/GREENHOUSE			sterilization	NO	NO	An improvement in all the measured plant growth parameters was observed in pot trials
Sundaramoorthy_JApplBiolBiotech_2013	Sundaramoorthy_JApplBiolBiotech_2013	https://jabonline.in/admin/php/uploads/15_pdf.pdf	TOMATO	Trichoderma sp. isolates ANR-1, KGI -3, RTM-5, KPI-9 and EPI-4	Department of Plant Pathology, Faculty of Agriculture, Annamalai University, Tamil Nadu, India	SINGLE	Root seedlings dipping and soil drenching with talc- based formulation	1	PKM1	IN VITRO/GREENHOUSE			sterilization	NO	F. oxysporum f. sp. Lycopersici (FOL)	The application of Trichoderma native antagonists through seedling dip and soil application was found effective in suppressing wilt incidence (by 15.33-25.50%), ANR-1 (T. harzianum) and in minor extension KGI-3 ( T.viride) being the most effective
Barari_CarcetaryAgronomiceMoldava_2016	Barari_CarcetaryAgronomiceMoldava_2016	https://doi.org/10.1515/cerce-2016-0008	TOMATO	Trichoderma harzianum isolate P-3 (from Pahnab), isolate N-8 (from Nozarabad) and isolate D-21 (from Dasht-e Naz)	Department of Plant Protection of Mazandaran Agricultural and Natural Resources Research and Education Center, Iran	SINGLE	Soil application	1	PKM2	IN VITRO/GREENHOUSE	Gharakheil Crop Research Station of Mazandaran, Iran	red soil: sand: decomposed FYM (1:1:1 w/w/w)	sterilization	NO	F. oxysporum f. sp. Lycopersici (FOL) L-6 strain	T. harzianum (N-8) is the most promising bio-control agent
Subramanian_PlosONE_2016	Subramanian_PlosONE_2016	https://doi.org/10.1371/journal.pone.0161592	TOMATO	Pseudomonas frederiksbergensis OS211 and OS261; Flavobacterium glaciei OB146, Pseudomonas vancouverensis OB155		SINGLE	Seed coating	1		GREENHOUSE				COLD STRESS	NO	Increase in germination and plant growth at 15°C / decrease chilling damage and improve the antioxidant status of plants through increasing proline content and expression of antioxidant enzymes
Grichko_PlantPhysiolBiochem_2001	Grichko_PlantPhysiolBiochem_2001	https://doi.org/10.1016/S0981-9428(00)01212-2	TOMATO	Enterobacter cloacae UW4 and CAL2, Pseudomonas putida ATCC17399/pRKACC		SINGLE	Seed coating	1	Heinz 902	GREENHOUSE		Pro-Mix ‘BX’ general-purpose growth medium (General Horticulture, Inc., Red Hill, PA, USA)		FLOODING	NO	Tomato plants that were grown from seeds bacterized with organisms expressing ACC deaminase showed a substantial tolerance to flooding stress
Almaghrabi_SaudiJBiolSci_2013	Almaghrabi_SaudiJBiolSci_2013	https://doi.org/10.1016/j.sjbs.2012.10.004	TOMATO	Pseudomonas putida, Pseudomonas fluorescens, Serratia marcescens, Bacillus amyloliquefaciens, Bacillus subtilis and Bacillus cereus	Microbiology Lab of the Faculty of Agriculture, Suez Canal University, Ismailia, Egypt.	SINGLE	Seed coating	1	Rutgers (susceptible)	GREENHOUSE			NO	NO	Meloidogyne incognita (nematode)	S. marcescens resulted the most promising PGPR and very active also in biocontrol
Yobo_SouthAfrJPlantSoil_2013	Yobo_SouthAfrJPlantSoil_2013	https://doi.org/10.1080/02571862.2004.10635054	TOMATO	Bacillus chitinosporns, Bacillus laterosporus, Bacillus subtilis, Bacillus licheniformis, unidentified Bacillus strain (CM-33) and commercial biofertilizer Biostart® 2000 (a combination of Bacillus chitinosporns, Bacillus laterosporus and Bacillus licheniformis)	commercially formulated concentrated suspensions of bacteria by Microbial Solutions (Pty) Ltd (P.O. Box 1180, Strubens Valley 1735, Republic of South Africa)	SINGLE/CONSORTIUM	Spores suspensions applied directly onto the base of seedlings	1	Floradade, McDonald Seeds (Pty) Ltd, (P. O. Box 238, Pietermaritzburg 3201, Republic of South Africa)	GREENHOUSE	University of KwaZulu-Natal, Pietermaritzburg, Republic of South Africa	composted pine bark	NPK soluble fertilizer (3:1:3); NutriStart-AC (a bacterial nutrient supplement, made from molasses and spent yeast with a C:N ratio of 8: I)	NO	NO	Application of NutriStart-AC alone increased seedling growth and Bacillus preparations responded positively to the addition of NutriStart-AC
Solanki_JBasicMicrobiol_2014	Solanki_JBasicMicrobiol_2014	https://doi.org/10.1002/jobm.201200564	TOMATO	Alcaligenes sp. isolates MUN1, MB21, and MPF37, Enterobacter sp. isolate MPM1, Pseudomonas sp. isolates M10A and MB65, Pseudomonas aeruginosa isolates MPF14 and MB123 and Pseudomonas fluorescens (MPF47)	National Bureau of Agricultural Important Microorganisms (NBAIM), Mau, Uttar Pradesh (India)	SINGLE	Root seedlings dipping in bacterial suspension	1	Navratan	GREENHOUSE	National Bureau of Agricultural Important Microorganisms (NBAIM), Mau, Uttar Pradesh (India)	autoclaved sandy loam soil	periodical fertilization with Hoagland solutions	NO	Rhizoctonia solani AG-4	Performances of tested BE were different with 2 outstanding strain
Lee_ActaPhysiolPlantarum_2014	Lee_ActaPhysiolPlantarum_2014	https://doi.org/10.1007/s11738-014-1514-z	TOMATO	Bacillus subtilis 21-1	Microbial Plant Activation Laboratory, Division of Agricultural Microbiology, National Academy of Agricultural Science (NAAS), RDA, Suwon 441-707, South Korea	SINGLE	Soil inoculation	1	Seokwang, Hungnong Seed Company Ltd, Jeonbuk, Korea	GREENHOUSE	Department of Horticulture, Hankyung National University, Ansung, South Korea	2 soils: organic soil (OS: peat moss-60 %, vermiculite-15 %, perlite-10 %, geolite-5 %, polomite-5 %, guano-2 %, humic acid-1 %,wood-1 %, eucca extract-1 %, pH=7), by Seoul io Company (South Korea). SBS: 10 % perlite and inorganic fertilizers, pH=7.2, by TKS2 Flora Gard Ltd and seed bed soil (SBS)		NO	Botrytis cinerea	Overall, the percent seed germination was greater in OS than SBS and also was greater the induced suppression of disease.
Palaniyandi_JApplMicrobiol_2014	Palaniyandi_JApplMicrobiol_2014	https://doi.org/10.1111/jam.12563	TOMATO	Streptomyces sp. strain PGPA39	Center for Nutraceutical and Pharmaceutical Materials, Myongji University, Cheoin-gu, Yongin, Gyeonggi-Do, South Korea	SINGLE	Spores suspension applied to soil	1	Micro-Tom	GR_CH				SALINITY STRESS	NO	Streptomyces sp. strain PGPA39 is able to alleviate salt stress and promote plant growth
Sharma_CanJMicrobiol_1998	Sharma_CanJMicrobiol_1998	https://doi.org/10.1139/w98-017	TOMATO	Pseudomonas sp. strain PsJN		SINGLE	Root seedlings dipping in bacterial suspension	3	Bonny Best (highly susceptible to V. Dahliae), Scotia and Blazer	GREENHOUSE				NO	Verticillium dahliae	Disease suppression and higher plant growth
Larkin_PlantDisease_1998	Larkin_PlantDisease_1998	https://doi.org/10.1094/PDIS.1998.82.9.1022	TOMATO	Trichoderma sp., Gliocladium virens, Pseudomonas fluorescens, Burkholderia cepacia and Trichoderma harzianum	SoilGard and RootShield	SIMGLE/CONSORTIUM	Bacterial and conidial suspensions added directly to plug tray containing the seedling plus soil application before seedlings transplanting	1	Bonny Best (highly susceptible to V. Dahliae), Scotia and Blazer	GREENHOUSE		soilless potting mix (Redi-Earth, ScottsSierra Inc., Marysville, OH)/non sterile soil		NO	Fusarium oxysporum f. sp. lycopersici (FOL) and Fusarium solani	Increase deasease control
Ali_PlantPhysiolBiochem_2014	Ali_PlantPhysiolBiochem_2014	https://doi.org/10.1016/j.plaphy.2014.04.003	TOMATO	Pseudomonas fluorescens YsS6 and Pseudomonas migulae 8R6 plus their ACC deaminase deficient mutants		SINGLE	Bacterial suspension poured on the top of each seed in the planting hole	1	Better Boy	GREENHOUSE				SALINITY STRESS	NO	The use of PGPB endophytes with ACC deaminase activity has the potential to facilitate plant growth on land that is not normally suitable for the majority of crops due to their high salt contents
OliveiraSilva_CenciaRural_2017	OliveiraSilva_CenciaRural_2017	https://doi.org/10.1590/0103-8478cr20161053	TOMATO	commercial biofertilizer: NemOut™(Bacillus licheniformis, Bacillus subtilis and Trichoderma longibrachiatum)	commercial: NemOut™, BZ	FORMULATION	Diluted formulation applied onto the seedling before transplanting and to the the soil close to the plant stem after one day of nematode application	1	Santa Cruz Kada Gigante	GREENHOUSE	Universidade Federal de Goiás (UFG), Campus Samambaia, Goiânia, GO, BZ	sterilized soil and sand in a ratio of 1: 1	NO	NO	Meloidogyne incognita	Increasing doses of the commercial biofertilizer NemOut™ reduces the population of M. incognita in tomato
OliveiraSilva_CenciaRural_2017	OliveiraSilva_CenciaRural_2017	https://doi.org/10.1590/0103-8478cr20161053	TOMATO	commercial biofertilizers: Paecilomyces JCO® (Purpureocillium lilacinus), Nemat® WP (Purpureocillium lilacinus), Serenade® SC (Bacillus subtilis isolated QST 713) and Rizotec® (Pochonia chlamydosporia Pc-10)	commercial: Paecilomyces JCO-JCOFertilizantes, BZ; NematWP- Ballagro Agro Tecnologia, BZ; SerenadeSC-BAYER; Rizotec-Rizoflora Biotecnologia-startup Univ.Federal de Viçosa (UFV)-BZ	FORMULATION	Diluted formulation applied onto the seedling before transplanting and to the the soil close to the plant stem after one day of nematode application	1	Santa Cruz Kada Gigante	GREENHOUSE	Universidade Federal de Goiás (UFG), Campus Samambaia, Goiânia, GO, BZ	sterilized soil and sand in a ratio of 1: 2	NO	NO	Meloidogyne incognita	Pochonia chlamydosporia Pc-10 (Rizotec®) caused the M. incognita population density and rebiofertilizerion factor to decline in tomato
Sellitto_FrontLifeSci_2016	Sellitto_FrontLifeSci_2016	https://doi.org/10.1080/21553769.2016.1193827	TOMATO	commercial biofertilizer: Pochar™(Pochonia chlamydosporia DSM26985, Arthrobotis oligospora, Glomus sp., Bacillus spp.)	Microspore, Larino, Italy	FORMULATION	Liquid formulation added at sowing by drilling. Then, at first sprouts emergence the formulation was applied to leaves or soil lwith a boom sprayer	1	Regina	FIELD	Fasano (Brindisi, Italy)			NO	NO	Statistical analyses are missing. PGPR effect comparable to control (they say differently but significance is missing)
Hase_Plant Pathology_2008	Hase_Plant Pathology_2008	https://doi.org/10.1111/j.1365-3059.2008.01858.x	TOMATO	commercial biofertilizer: Polygardon (Pythium oligandrum isolate MMR2)	National Agricultural Research Center for Hokkaido Region, Hokkaido, Japan. Phythium oligandrum is commercialized as Polygardon by Polyversum, Slovak Rep.	SINGLE	Plants were treated with mycelial homogenate	3	Micro‐Tom, Moneymaker (homozygous mutant jai1‐1/jai1‐1 of Micro‐Tom), NahG‐transformed tomato cv. Moneymake	GREENHOUSE				NO	Ralstonia solanacearum	JA‐dependent signalling pathway is required for PO‐induced resistance against R. solanacearum in tomato
Aslam_IntJAgricBiol_2017	Aslam_IntJAgricBiol_2017	https://doi.org/10.17957/IJAB/15.0491	TOMATO	Bacillus megaterium A12 and Pseudomonas putida A20	Institute of Agricultural Sciences, University of the Punjab, Lahore, Pakistan	SINGLE	Soil inoculation with sugarcane press mud based formulation before seedlings tranplanting			GREENHOUSE/FIELD	Institute of Agricultural Sciences, University of the Punjab, Lahore, Pakistan	GREENHOUSE: silt loam soil. FIELD: salt affected field	GREENHOUSE: no information. FIELD: No fertilization or chemical amendment was applied	SALINITY STRESS	NO	Both A12 and A20 significantly improved the growth and yield traits both in normal and salt stressed conditions
Egamberdieva_ActaPhysiolPlant_2012	Egamberdieva_ActaPhysiolPlant_2012	https://doi.org/10.1007/s11738-011-0875-9	TOMATO	Pseudomonas chlororaphis isolate TSAU13	Department of Microbiology and Biotechnology, National University of Uzbekistan	SINGLE	Seed coating	1	Bella	GREENHOUSE				SALINITY STRESS	NO	Bacteria promote tomato plant growth, improve fruit yield by protecting these plants against soil-borne pathogens in salinated soil were investigated.
Krimi_PhytopathMed_2016	Krimi_PhytopathMed_2016	https://doi.org/10.14601/Phytopathol_Mediterr-16602	TOMATO	Bacillus amyloliquefaciens CR1 and EHF5; Bacillus cereus EHR1; Pseudomonas brassicacearum EPR3 and PS1; Bacillus pumilus OS2; Bacillus methylotrophicus OS4 and PF3	CNR Institute for Sustainable Plant Protection, Sesto Fiorentino, IT	SINGLE	Seed coating	1	St. Pierre	GREENHOUSE				NO	NO	B. methylotrophicus OS4 and P. brassicacearum PS1 were the most interesting as PGPR
Rai_IndianJExpBiol_2017	Rai_IndianJExpBiol_2017	http://nopr.niscair.res.in/handle/123456789/42697	TOMATO	Pseudomonas protegens RS-9	ICAR National Research Center on Plant Biotechnology, Pusa Campus, New Delhi, India	SINGLE	Root seedling dipping	1	Arka Vikas (susceptible)	GREENHOUSE		sandy loam soil		NO	Ralstonia solanacearum	RS-9 is PGPR and effectively suppress desease

## Sheet: MAIZE
PUBLICATION_ REFERENCE			CROP	PGPM	AVAILABILITY	PGPM_USE	DELIVERY_METHOD	NUMBER_CULTIVAR	VARIETY	TESTED_ENVIRONMENT	LOCATION	SOIL_TYPE	SOIL_TREATMENT FERTILIZATION	ABIOTIC_STRESS	BIOTIC_STRESS	OBSERVATION/FINDINGS
Sood_JPlantNutr_2018	Sood_JPlantNutr_2018	https://doi.org/10.1080/01904167.2017.1381116	MAIZE	Bacillus subtilis isolates B1N1 and MAT1	Department of Basic Sciences, College of Forestry Dr Y.S. parmar University of Hoticulture and Forestry, Nauni Solan, HP, India	SINGLE	Seed coating	1	early composite	FIELD	Dharia, Nauni, Sloan, Himachal Pradesh	sandy loam (entisol order, USDA)	80% recommended dose of NP	NO	NO	Increased maize yield, plant height and biomass over the control (100% NP) in coinjoint application with Bacillus subtilis B1N1 and 80% dose of NP
Akhtar_SoilEnvirom_2018	Akhtar_SoilEnvirom_2018	https://doi.org/10.25252/SE/18/872	MAIZE	Bacillus megaterium Mb4, Pseudomonas aeruginosa Mb7, Serratia sp. Cb4, Pseudomonas fluorescens Cb9	Soil Bacteriology Section, Agriculture, Biotechnology Research Institute, AARI, Faisalabad, Pakistan	SINGLE/CONSORTIUM	Seed coating with peat-based slurry containing 2-days old inocula of respective strains and sugar solution	1		GREENHOUSE	wire house of Soil Bacteriology Section, Agriculture, Biotechnology Research Institute, AARI, Faisalabad, Pakistan	sandy clay loam	Recommended dose of NPK as urea, single super phosphate, and sulphate of potash	NO	Fusarium oxysporum	Inoculation with bacterial consortia suppressed the adverse effect of fungal pathogen and enhanced the growth and yield of maize
Oliveira_FrontMicrobiol_2017	Oliveira_FrontMicrobiol_2017	https://doi.org/10.3389/fmicb.2017.01873	MAIZE	Azospirillum brasilense Ab-V5	“Culture Collection of Diazotropic and Plant Growth Promoting Bacteria" of Embrapa Soja, Londrina, Paranà, Brazil	SINGLE	Liquid inoculant over seeds; liquid inoculant as a topdressing ; peat inoculant over seeds	2	AG2040 (Agroceres/Monsanto) 2B587Hx (Dow Agrosciences)	FIELD	Fazenda Escola da Universidade Estadual de Londrina (experimental farm of the Londrina State University	Alfisol paleudult (Latossolo Vermelho Eutroférrico, Brazilian Classification)	75Kg ha−1 of P2O5 as single superphosphate, 130Kg ha−1 of K2O as KCl, and 30Kg ha−1of N as urea. In addition, complementary N fertilization was applied at the V4 and V8 maize development stages to assign the three N fertilization levels studied (30, 80, and 160 kg N ha−1)	NO	NO	Increased maize yield for both varieties following inoculation with A. brasilense AB-V5, especially using peat- based inoculants, although the use of liquid inoculant formulation before planting (i.e. seed treatment) or a topdressing showed biofertilizerivity levels comparable to those obtained with the use of higher N fertilization doses
Rozier_ScientRep_2017	Rozier_ScientRep_2017	https://doi.org/10.1038/s41598-017-07929-8	MAIZE	commercial biofertilizer: Azospirillum lipoferum CRT1	Lesaffre Agrauxine branch, Beaucouzé, FR	SINGLE	Seed coating with peat slurry containing A. lipoferum CRT1	1	Seiddi (Caussade Semences, FR)	FIELD	Sérézin-de-la-Tour, (France), Chatonnay, (France), Saint Savin, (France)	fluvic cambisol,luvisol, calcisol	P/K, WEDDING	NO	NO	Yield-enhancing effect. Positive impact on leaf photosynthetic potential. A. lipoferum CRT1 mostly affected sugar metabolism with no suggested impact on N and P assimilation.
Gholami_ComSoilSciPlantAnal2012	Gholami_ComSoilSciPlantAnal2012	https://doi.org/10.1080/00103624.2012.666302	MAIZE	Azospirillum lipoferum s-21, Azospirillum brasilense DSM 1690; Azospirillum brasilense DSM 1691; Azotobacter chroococcum s-5; Azotobacter chroococcum DSM2286	DSMZ Collection	SINGLE/CONSORTIUM	Seed coating	1	SC 647	FIELD			NO	NO	NO	Increased grain , leaf and stem weight
Rosas_Soil BiolBiochem_2009	Rosas_Soil BiolBiochem_2009	https://doi.org/10.1016/j.soilbio.2008.10.009	MAIZE	Pseudomonas aurantiaca SR1	Departamento de Biologıa Molecular Universidad Nacional de Rıo Cuarto, Argentina	SINGLE	Seed inoculation by peat-based formulation	1	NK TDMAX 940 (Syngenta simple hybrid)	FIELD	Universidad Nacional de Rio Cuarto, Argentina	sandy loam Haplustol soil	100 kg ha-1 of diammonium phosphate at the sowing time and 100 kg ha -1 of urea at the V7-8 stages	NO	NO	Higher yields after inoculation with fertilization doses lower than those conventionally applied
Shahzad_EurJSoilBiol_2013	Shahzad_EurJSoilBiol_2013	https://doi.org/10.1016/j.ejsobi.2013.04.002	MAIZE	Pseudomonas thivervalensis STF3 and Serratia marcescens STJ5	Department of Environmental Science, GC University, Faisalabad, Pakistan	SINGLE	Seed inoculation by peat based formulation mixed to sugar	1		FIELD	field study at the Institure of Soil and Environmental Sciences, University of Agriculture, Faisalabad, Pakistan	sandy clay loam soil	NPK (urea, diammonium phosphate, muriate of potash fertilization) at 50-75-100% dose	NO	NO	The two strains with 75% and 100% significantly improved the growth and yield of maize
Zafar-ul-Hye_IntJAgricBiol_2014	Zafar-ul-Hye_IntJAgricBiol_2014	http://www.fspublishers.org/published_papers/37071_..pdf	MAIZE	Pseudomonas syringae S19 and Pseudomonas fluorescens S2	Soil Microbiology and Biochemistry Section, Institute of Soil and Environmental Sciences, University of Agriculture, Faisalabad, Pakistan	SINGLE	Seed coating with the slurry, prepared by mixing sugar solution, broth bacterial culture and sterilized peat plus clay	1	DK 6525	FIELD	experimental area of the Department of Soil Science, Bahauddin Zakariya University Multan, Pakistan	silty loam and saline sodic in nature	Full and half doses of fertilizers were applied as urea, single super phosphate (SSP) and muriate of potash (MOP) according to the treatments. The whole dose of PK fertilizers was applied at the time of sowing as a basal dose while N was applied in two splits	WATER/SALINITY STRESSES	NO	Pseudomonas strains containing ACC-deaminase activity had the potential to improve biofertilizerivity when applied with full dose of mineral fertilizers due to notable expansion in yield related traits and nutrient uptake under dual stress conditions i.e., drought and soil salinity/sodicity.
Krey_EurJSoilBio_2013	Krey_EurJSoilBio_2013	https://doi.org/10.1016/j.ejsobi.2012.12.007	MAIZE	Pseudomonas fluorescens DR54 and Enterobacter radicincitans DSM 16656	Department of Ecology, University of Copenhagen; Leibnitz-Institute for Vegetable and Ornamental Crops, Grobdeeren, German	SINGLE	Liquid suspension applied at maize V3 stage	1	Arabica	FIELD	Northern Germany 15 Km from Baltic Sea	top soil : loamy sand and the predominant soil Stagnic Cambisol	P fertilizers, from cow- and horse-manure	NO	NO	Biowaste compost is an adeguate substitute for commercial inorganic P. Increased maize growth by P. fluorescens DR 54 . Increased PGPR activity in non amended soil. Increased soil P pool by P. fluorescens DR 54 in poor P oil. P fertilizers and PGPR should be applied separately rather than in combination
Agbodjato_JExpBiolAgrSci_2015	Agbodjato_JExpBiolAgrSci_2015	https://doi.org/10.18006/2015.3(6).566.574	MAIZE	Azospirillum lipoferum, Pseudomonas fluorescens and Pseudomonas putida	Laboratory of Biology and Microbiological Molecular Typing (University of Abomey-Calavi, Benin)	SINGLE	Seeds were soaked into chitosan solution for 12 hours and introduced into a seed hole with bacterial suspension.	1	EVDT 97 STR C1	FIELD	experimental station of Southern Benin Agricultural Research Center located at Niaouli in the district of Allada (Atlantic Department, Benin).	soil has an acid pH and low levels of phosphorus, organic carbon, organic matter and sum of exchangeable bases (3.55 meq/100g).	half or complete dose of Nitrogen-Phosphorus-Potassium (NPK) and Urea	NO	NO	P. fluorescens along with chitosan and half dose of NPK-Urea increased maize height, circumference and seeds yield
Yasmin_JPlantInter_2017	Yasmin_JPlantInter_2017	https://doi.org/10.1080/17429145.2017.1402212	MAIZE	Pseudomonas sp. KF307196, Bacillus cereus KF307197, Bacillus pumilus KF307203, Proteus sp. KF307200, Pseudomonas sp. KF307201	Department of Biosciences, COMSATS Institute of Information Technology, Islamabad, Pakistan	SINGLE/CONSORTIUM	Seed coating	1	Islamabad White (Sawan 3)	GREENHOUSE			sterilized soil and sand (3:1 ratio)	WATER STRESS	NO	The inoculants modulate the phytohormone content of maize leaves. Maximum increase in relative water content, osmotic potential, protein content and photosynthetic pigments was recorded in B. pumilus treated maize plants.
Nakayan_PlantSoil_2013	Nakayan_PlantSoil_2013	https://doi.org/10.1007/s11104-013-1792-z	MAIZE	Meyerozyma guilliermondii CC1	Department of Soil & Environmental Sciences, College of Agriculture and Natural Resources, National Chung Hsing University	SINGLE	Liquid bacerial suspension applied to plantets. First dose after two weeks. Subsequent doses were applied at the root zone after 3rd, 4th and 5th weeks of sowing	1		FIELD	Guoxing, Nantou County, Taiwan	loamy soil (45.3 % silt, 36.1 % sand and 18.6 % clay)	CF (full-dose chemical fertilizers: 200 kg N, 100 kg P2O5 and 50 kg K2O ha−1, (local recommendation); ½CF (half-dose chemical fertilizers): 100 kg N, 50 kg P2O5 and 25 kg K2O ha−1	NO	NO	Meyerozyma guilliermondii CC1+½CF applicationexerted a pronounced effect on growth of maize, cob yield, nutrient-uptake and rhizospheric soil microbial counts.
HOLEČKOVÁ_PlantSoilEnviron_2018	HOLEČKOVÁ_PlantSoilEnviron_2018	https://doi.org/10.17221/725/2017-PSE	MAIZE	Pseudomonas sp. DSMZ 13134	Proradix WP (Sourcon Padena, DE);	FORMULATION	Broad application of liquid and granulated formulation into soil at sowing and local application at the 5th developed leaf using a spike wheels applicator	2	Colisée and Kartagos	FIELD	Humpolec site (Vysočina Region of the Czech Republic)	Cambisol sandy loam	P treatments (rock phosphate or triple superphosphate (TSP). Nitrogen fertilizers (ammonium nitrate with urea, ammonium nitrate with limestone, calcium nitrate or ammonium sulfate with a nitrification inhibitor)	NO	NO	Higher yields of dry matter were shown in treatments where P fertilizers were applied. Increased Mg, K and S contents in maize above-ground biomass
Hungria_pantSoil_2010	Hungria_pantSoil_2010	https://doi.org/10.1007/s11104-009-0262-0	MAIZE	Azospirillum brasilense isolates Ab-V1, Ab-V2, Ab-V4, Ab-V5, Ab-V6, Ab-V7 and Ab-V8; Azospirillum lipoferum isolates Al-V1 and Al-V2	UFPR— Dept. of Biochemistry and Molecular Biology, Curitiba, Paraná, and also at the “Culture Collection of Diazo- trophic and Plant Growth Promoting Bacteria” of Embrapa Soja, Londrina, Paraná.	SINGLE/CONSORTIUM (Azospirillo brasilense Ab-V5 and Azospirillo brasilense Ab-V6)	Single and dual inocula mixed with sterile peat containing additives (protected by industrial agreement) and sucrose applied to seeds	3	Loc. Londrina: Hybrid 9,486 in the first year and EMBRAPA-HD- 28X thereafter; Loc. Ponta Grossa: variety BR 201in the first year and EMBRAPA-HD-28X thereafter.	FIELD	Londrina, the experimental station of Embrapa Soja; Ponta Grossa, at the Service of biofertilizerion of Basic Seeds of Embrapa	oxisol (Latossolo Vermelho Eutrofér- rico, Brazilian classification; Rhodic Eutrudox, USA classification) with a high content of clay (Londrina) ; oxisol (Latossolo Vermelho Distrófico; Typic Haplustox) with a high content of sand (Ponta Grossa)	Basic fertilization was applied yearly at sowing and consisted of 24 kg ha−1 of N (supplied as urea), 84 kg ha−1 of P (supplied as super triple phosphate) and 24 kg ha−1 of K (supplied as potassium chloride) . Herbicides and biological and chemical pesticides	NO	NO	Increased maize yield for A. brasilensed Ab-V4, Ab-V5, Ab-V6 and Ab-V7 . A liquid inoculant containing a combination of A. brasilense Ab-V5 and Ab-V6 strains proved to be as effective as liquid and peat inoculant to increase maize yield
Maqshoof_PakJBot_2014	Maqshoof_PakJBot_2014	http://citeseerx.ist.psu.edu/viewdoc/download?doi=10.1.1.672.3851&rep=rep1&type=pdf	MAIZE	Pseudomonas fluorescens S20 and Enterobacter aerogenes S14	Institute of Soil and Environmental Sciences, University of Agriculture, Faisalabad, Pakistan	CONSORTIUM	Seeds coating	1		GREENHOUSE		sandy loam soil ( from salt affected field)	biogas slurry and chemical nitrogen fertilizer separately and in combinations	SALT STRESS	NO	Integrated use of PGPR biogas slurry and chemical nitrogen not only enhanced maize growth, yield and quality but also improved soil health
Nkebiwe_ChemBiolTechnolAgric_2016	Nkebiwe_ChemBiolTechnolAgric_2016	https://doi.org/10.1186/s40538-016-0065-5	MAIZE	Pseudomonas sp. DSMZ 13134 and Bacillus amyloliquefaciens FZB42	Pseudomonas sp. DSMZ 13134 (Proradix, Sourcon-Padena GmbH &Co. KG,DE); B. amyloliquefaciens FZB42 (RhizoVital FZB42, ABiTEP GmbH, Berlin, DE).	SINGLE	Liquid formulations applied to soil one day before sowing using a watering can over the soil surface and incorporated to 10 cm depth and a second application by spraying (2-4 leaf stage)	1	Colisèe	FIELD	research station of the University of Hohenheim, Ihinger Hof, Renningen, Germany	Haplic luvisol	chemical fertilizers: Mono-ammonium phosphate, Triple superphosphate, NH4-Broad, NH4-Depot,	NO	NO	Promising growth- effect of Pseudomonas sp. DSMZ 13134 on maize. In 2014 inoculation of Pseudomonas did not increase maize grain yield. In 2015 inoculation of Pseudomonas as a below-seed band led to higher dry above-ground biomass. This yield increase associated with Pseudomonas was not linked to improved root density in the fertilizer depot or improved leaf N status.
Garcia_MicrobiolRes_2017	Garcia_MicrobiolRes_2017	https://doi.org/10.1016/j.micres.2017.04.007	MAIZE	Azospirillum brasilense Az19	Collection of IMyZA INTA Castelar	SINGLE	Liquid suspension in saline solution applied to seedlings (1 cm radicles)	1	DOW 510 PW	GR-CH			NO	WATER STRESS	NO	High maize seedlings tolerance to drought stress
Mosimann_FrontMicrobiol_2017	Mosimann_FrontMicrobiol_2017	https://doi.org/10.3389/fmicb.2016.02150	MAIZE	Pseudomonas fluorescens Pf153 and Pseudomonas sp. DSMZ13134	Department of Plant Pathology, Institute for Integrative Biology at the ETH Zurich; DSMZ	SINGLE	Liquid suspension added to each seed in the planting hole	1	Colisèe	GREENHOUSE		DOK-M, conventionaly managed with only mineral fertilizers; Buusand organically managed for the past 40 years ; LeCaron , 5-year-longgrass/clover ley converted to a conventionally managed,no tillage field in 2011		NO	NO	Strain DSMZ13134 independently of the soil type,increased yield of maize in term s of biomass accumulation,only in the acidic soil of LeCaron,Pf15had not effect but it reduced yield in the soil Buus, despite of its high colonization rate and persistence.
Li_PantSoil_2018	Li_PantSoil_2018	https://doi.org/10.1007/s11104-017-3405-8	MAIZE	3 commercial biofertilizers: Trianum® (Trichoderma harzianum T-22), Proradix® (Pseudomonas sp.DSMZ 13134) and Rhizovital FZB42® (Bacillus amyloliquefaciens)	Trichoderma harzianum,strain T-22 (Trianum®, Koppert B.V., NL); Pseudomonas sp.DSMZ 13134 (Proradix® by Sourcon-Padena GmbH &Co. KG, DE); Bacillus amyloliquefaciens (Rhizovital FZB42®, ABiTEPGmbH, DE)	SINGLE	Soil spraying of liquid suspensions at sowing	1	Colisèe	GREENHOUSE		Xerofluvent clay-loam soil	Triplesuperphosphate (TSP) and rock phosphate (RP) provided by Landor AG S.r.l (Auhafen, Muttenz,Switzerland). Two composts as organic P fertilizers: from cow- and horse-manure, both produced at the"on Farm"composting plant at the experimental station of Castel Volturno (CE).	NO	NO	Bioeffectors addition promotes efficient exploitation of soil P amendments, fast cycling between inorganic and or-ganic P forms in soil, and increases P availability to plants and soil microbes. Pseudomonas, and, to a lesser extent, B. amyloliquefaciens were the most promising bioeffectors
Di Salvo_ApplSoilEcol_2018	Di Salvo_ApplSoilEcol_2018	https://doi.org/10.1016/j.apsoil.2018.02.010	MAIZE	Azospirillum brasilense 40M, Azospirillum brasilense 42 M and 1 commercial biofertilizer: Rhizoflo Premium Mais (Azospirillum brasilense and Pseudomonas fluorescens)	Rhizoflo Premium Maìz, Laboratorios CKCTM, Argentina	SINGLE/CONSORTIUM	Seed coating	1	AX886 (glyphosate resistance)	FIELD	Pehuajo, Buenos Aires, Argentina	Norumbega silty loam	phoshorous 20 Kg/ha as monoammonium phosphate added at sowing	NO	NO	PGPR inoculation increased maize grain yield
Marks_AMBExpress_2013	Marks_AMBExpress_2013	https://dx.doi.org/10.1186%2F2191-0855-3-21	MAIZE	Azospirillum brasilense Ab-V5 and AB-V6	Culture Collection of Diazotrophic and Plant Growth Promoting Bacteria of Embrapa Soja, Londrina, Paranà, Brazil	CONSORTIUM	Liquid suspension applied to seeds at sowing mixed with concentrated metabolites of Rhizobia tropici	1	DKB 350 YG (DEKALB)	FIELD	Bonito, Ponta Grossa, Tres Lagoas, State of Mato Grosso do Sul (Brasil)	Bonito: Latossolo Vermelho Distrófico (Brazilian classification); Ponta Grossa and Tres Lagoas: Latossolo Vermelho Distrófico (Brazilian classification)	0, 75 and 100% of the dose of N-fertilizer at the V4 stage	NO	NO	Enhanced performance of BE by the addition of concentrated metabolites.Best result was obtained with the addition of CM-RT1, also at 10–9 M, increasing grain yield by an average of 11.4%
Bevivino_BiolFertSoil_2000	Bevivino_BiolFertSoil_2000	https://doi.org/10.1007/s003740050649	MAIZE	Bulkholderia ambifaria MCI 7	ENEA	SINGLE	Seed coating	3	Pactol, Furio, Maltus	GREENHOUSE		loamy sand	NO	NO	Fusarium moniliforme ITEM-504	Increase of maize plant growth in both uninfested and infested soils
Midrarullah_PakJBot_2015	Midrarullah_PakJBot_2015	http://www.pakbs.org/pjbot/PDFs/47(SI)/43.pdf	MAIZE	Azospirillum lipoferum RSWT1 and R1 and Pseudomonas sp. Ky1	Culture collection of Plant Microbiology Division, NIBGE, Faisalabad, PK	SINGLE	Soil application	1	Pahari	FIELD	Udigram, Swat, Pakistan		120kg N and 60 kg P/ha	NO	NO	Plant growth promotion was observed for all the inoculants, which was evident from increase in plant height, number of grain/ears and grain weight
Molina-Romero_PlosONE_2017	Molina-Romero_PlosONE_2017	https://doi.org/10.1371/journal.pone.0187913	MAIZE	4: Azospirillum brasilense Sp7, Pseudomonas putida KT2440, Acinetobacter sp. EMM02 and Sphingomonas sp. OF178	Laboratorio de Ecologia Molecular Microbiana, Centro de Investigaciones en Ciencias Microbiologica, Instituto de Ciencias, Benemerita Universidad autonoma de Puebla, Mexico	SINGLE/CONSORTIUM	Seed coating	1	blue maize CAP15-1 TLAX	GREENHOUSE		sterile vermiculite		WATER STRESS	NO	The consortium improved plant growth more effectively than mon-oinoculation. After the bacterial consortium undergoes a desiccation process, it mantains its ability to promote plant growth
Berta_Mycorrhiza_2014	Berta_Mycorrhiza_2014	https://doi.org/10.1007/s00572-013-0523-x	MAIZE	Pseudomonas fluorescens Pf4 and AM fungal inoculum (roots, spores, and hyphae of Rhizophagus intraradices, Glomus aggregatum, Glomus viscosum, Glomus etunicatum and Glomus claroideum)	Pseudomonas fluorescens Pf4: Dipartimento di Scienze ed Innovazione Tecnologica, Università del Piemonte Orientale Amedeo Avogadro ; AM fungal inoculum: Mybasol s.r.l (Alessandria, IT)	SINGLE/CONSORTIUM	AM fungal inoculum was applied at sowing 6 cm under the drip irrigation tube as a soil-based inoculum (20 L/line and 120 mL/plant. Liquid suspension of the bacterial inoculum applied by drip irrigation 2-3 months after sowing.	1	Ostiglia	FIELD	Torre Garofoli -Alessandria (Italy)	clay-loam (silt, 40 %; clay, 28 %; and sand, 32 %)	fertilization with potassium sulfate (400 kg/ha) and 18/46 N/P (350 kg/ha)	NO	NO	Bacterial strain and the AM fungi promoted maize growth cultivated in field conditions and differentially affected the grain nutritional content. Dual inoculum with the bacterium and AM resulted in additive effects on grain composition
Thonar_ChemBiolTechnolAgric_2017	Thonar_ChemBiolTechnolAgric_2017	https://doi.org/10.1186/s40538-017-0088-6	MAIZE	3 commercial biofertilizers: Proradix WP (Pseudomonas sp. DSMZ 13134), Rhizo Vital 42fl (Bacillus amyloliquefaciens FZB42) and Trianum-P (Trichoderma harzianum T-22)	DSMZ 13134 Proradix WP (Sourcon Padena, DE); FZB42 Rhizo Vital 42 fl. (Abitep, DE), T-22 Trianum-P (Koppert, NL)	SINGLE	Liquid suspension added in the seeding hole at sown	1	Colisèe	GR-CH/GREENHOUSE	Buus(Switzerland), Castel Volturno (Italy), Humpolec (Czech Republic), Lukavec (Czech Republic), Vörden(Germany, Taastrup(Denmark)	5 soil types: loamy soil, Vertic Xerofluvent, Combisol, loamy sand, sandy loam	Triple Super Phosphate (TSP), and Rock Phosphate (RP). Additional P treatments consisted of organic fertilizers and/or recycled inorganic fertilizers.	NO	NO	Most responsive soils for the three tested BEs were either alkaline or highly depleted in nutrients, and a positive effect of the BEs was dependent on an input of P fertilizer. The combination of BE with organic fertilizers (in particular composted animal manures) was the most promising. Pseudomonas and B. amyloliquefaciens had a greater effect than Tricoderma harzianum
Iwuagwu_AsianJMicrobiolBiotechEnvSc_2013	Iwuagwu_AsianJMicrobiolBiotechEnvSc_2013	http://www.envirobiotechjournals.com/article_abstract.php?aid=4448&iid=157&jid=1	MAIZE	Azotobacter sp., Azospirillum sp. and phosphate solubilising microrganism (PSM)	Botanical Research Centre of Abia State University, Uturu, Nigeria	SINGLE/CONSORTIUM	Liquid suspensions applied to seedlings 10 days after planting	1	early composite	FIELD	Botanical Research Centre of Abia State University, Uturu, Nigeria	sandy loam soil		NO	NO	Significant increase of the growth of Zea mays seedlings by Azotobacter, Azospirillum and PSM biofertilizers. Maximum increase in the seedlings growth was observed with a combination of the 3 BE
Iqbal_IntjAgricBiol_2016	Iqbal_IntjAgricBiol_2016	https://doi.org/10.17957/IJAB/15.0059	MAIZE	Pseudomonas fluorescens M4 and Serratia proteamaculans M7	Institute of Soil and Environmental Sciences, University of Agriculture, Faisalabad Pakistan	SINGLE	Seed coating	1	Monsanto -919	FIELD	Research area of the Institute of Soil andEnvironmental sciences,University of Agriculture, Faisalabad, Pakistan	sandy clay loam	Recommended doses of NPK fertilizers at 175-100-50 kg ha-1 were applied as urea, single super phosphateand murate of potash, respectively	SALINITY STRESS	NO	Improved grain yield (31%), fresh biomass (56%) and phosphorous contents in grains (26%) while the proline concentration (41%), ascorbate peroxidase (59%) and SOD values (42%) in leaves were declined
Liaqat_IntJAgricBiol_2017	Liaqat_IntJAgricBiol_2017	https://doi.org/10.17957/IJAB/15.0387	MAIZE	9 out 30 isolates tested: LK-2, LK-7, LK9, LK13, LK16, LK18, LK-21, LK24 and LK29 (LK 13 and LK 16: Bacillus sp.)	Institute of Soil and Environmental Sciences, University of Agriculture, Faisalabad, Pakistan	SINGLE	Sedd coating	1		GR-CH		sandy clay loam soil ( sterilized)	Hogland solution	SALINITY STRESS	NO	Inoculation with the 9 BE significantly increased shoot and root biomass as compared to the control. isolate LK-13 and LK-16 were found more prominent in inducing drought tolerance in seedlings as compared to other isolates and uninoculated control
Ciccillo_EnvirMic_2002	Ciccillo_EnvirMic_2002	https://doi.org/10.1046/j.1462-2920.2002.00291.x	MAIZE	Bulkholderia ambifaria MCI 7	ENEA	SINGLE	Seed coating ; liquid suspensions incorporated into soil	1	Pactol	GREENHOUSE		39% clay, 14% silt, 47% sand	NO	NO	NO	When applied as as maize seed treatment, B. ambifaria MCI 7 promoted plant growth significantly; on the contrary, when incorporated into soil, the same strain reduced plant growth markedly.
Hamdia_PlantGrowthRegulation_2004	Hamdia_PlantGrowthRegulation_2004	https://doi.org/10.1023/B:GROW.0000049414.03099.9b	MAIZE	Azospirillum lipoferum Z4/1		SINGLE	Liquid suspensions applied to seedlings	2	cv. 323 (salt sensitive); cv. 324 (salt tolerant)	GREENHOUSE		sand and garden clay soil		SALINITY STRESS	NO	Increased salt tolerance
Ferreira_ApplSoilEcol_2013	Ferreira_ApplSoilEcol_2013	https://doi.org/10.1016/j.apsoil.2013.05.020	MAIZE	Azospirillum brasilense Ab-V5	Culture Collection of Diazotrophic and Plant Growth Promoting Bacteria of Embrapa Soja, Londrina, Paranà, Brazil	SINGLE	Seed coating	1	cv DKB390 YG	FIELD	field experimental area of the Ciencias Agrarias of the Federal University of Uberlandia, Minas Gerais State, Brazil	clay soil	NPK treatment (ammonium sulphate, phosphorus pentoxide, potassium chloride)	NO	NO	Increased grain yield after inoculation with A. brasilense Ab-V5 and mineral fertilization
Morales-Garcia_RevArgMicrobiol_2011	Morales-Garcia_RevArgMicrobiol_2011	https://www.redalyc.org/articulo.oa?id=213021188009	MAIZE	Enterobacter sp. UAPS03001	Laboratorio de Ecologia Molecular Microbiana, Centro de Investigaciones en Ciencias Microbiologica, Instituto de Ciencias, Benemerita Universidad autonoma de Puebla, Mexico	SINGLE	Root seedling dipping in the liquid suspension	1	Rojo-Criollo	FIELD	Papalotla, Tlaxcala, Mexico		each plant was fertilized with 7.5 g of NPK 17:17:17 (containing 1.7 g of nitrogen, 1.7 g of P2O5, and1.7 g of K2O per 10 g)	NO	NO	Increased plant growth, the kernel biomass was also greater in inoculated than in non-inoculated plants.
Nadeem_CanadianJMicrobiol_2007	Nadeem_CanadianJMicrobiol_2007	https://doi.org/10.1139/W07-081	MAIZE	3: Pseudomonas syringae, Enterobacter aerogenes, Pseudomonas fluorescens		SINGLE	Seed inoculation by peat-based formulation	1		GREENHOUSE				SALINITY STRESS	NO	Promote the growth and yield of maize, even at high salt stres
Sandhya_PlantGrowthRegul_2010	Sandhya_PlantGrowthRegul_2010	https://doi.org/10.1007/s00203-010-0613-5	MAIZE	5: Pseudomas entomophila strain BV-P13, Pseudomas stutzeri strain GRFHAP-P14, Pseudomas putida strain GAP-P45, Pseudomas syringae strain GRFHYTP52, and Pseudomas monteilli strain WAPP53		SINGLE	Seeds bacterization with talc-based formulation	1	Kaveri	GREENHOUSE	India	field soil		WATER STRESS	NO	Increase antioxidant status and growth
Marques_SoilBiolBiochem_2010	Marques_SoilBiolBiochem_2010	https://doi.org/10.1016/j.soilbio.2010.04.014	MAIZE	6: Chryseobacterium palustre, Chryseobacterium humi, Sphingobacterium sp., Bacillus sp., Achromobacter sp. and Ralstonia sp.		SINGLE	Spraying the soil surface with liquid suspensions	1		GREENHOUSE				NO	NO	Improved root and shoot elongation and biomass production, and nutrient status (N and P levels) by strains within the genera Ralstonia (1C2), Sphingobacterium (1ZP4), and to a strain identified as C. humi (ECP37T)
Marulanda_Planta_2010	Marulanda_Planta_2010	https://doi.org/10.1007/s00425-010-1196-8	MAIZE	2: Trichoderma virens and Trichoderma atroviride		SINGLE	Liquid suspensions incorporated into soil	1		GREENHOUSE				NO	NO	B. megaterium strain used was able modify salt response in maize plants in terms of root growth, necrotic leaf area, leaf relative water content and root hydraulic conductance
Naveed_EnvironExpBotany_2014	Naveed_EnvironExpBotany_2014	https://doi.org/10.1016/j.envexpbot.2013.09.014	MAIZE	2: Burkholderia phytofirmans PsJN and Enterobacter sp. FD17		SINGLE	Seed coating	2	Mazurka and Kaleo (DOW AgrSciences, Austria)	GREENHOUSE		agricultural field soil collected from Tulln in Lower Austria, Austria. Soil used in the pots had the following physic-chemical characteristics: sand, 32%; silt, 38%; clay, 30%; pH, 7.28; total carbon, 2.4%; total nitrogen, 0.23%; available		WATER STRESS	NO	Maize plants can be protected from inhibitory effects of the drought stress by the harbored bacterial endophytes
Egamberdiyeva_ApplSoilEcol_2007	Egamberdiyeva_ApplSoilEcol_2007	https://doi.org/10.1016/j.apsoil.2007.02.005	MAIZE	3: Pseudomonas alcaligenes PsA15, Paenibacillus polymyxa BcP26 and Mycobacterium phlei MbP18	National Collection of Agricultural Microorganisms Centre of Agroecology, Tashkent State University of Agriculture of Uzbekistan	SINGLE	Seed coating	1	Felix	GREENHOUSE		calcisol soil, loamy sand	NO	NO	NO	Better stimulatory effect of bacteria affected by soil nutritional conditions. Bacteria increased plant growth and NPK uptake more in calcisoil rather than in loamy sand soil
Casanovas_CerealResComm_2002	Casanovas_CerealResComm_2002	https://www.jstor.org/stable/23787082	MAIZE	Azospirillum brasilense BR11005		SINGLE	Seed coating	1	DK 636	GREENHOUSE		sand and vermiculite		WATER STRESS	NO	Seed inoculation with Azospirillum improved both leaf RWC and WC, prevented a significant Ψ drop in leaves, increased root growth, TAB and FA, and promoted proline accumulation in both leaves and roots, in seedlings grown for 15 d at 75% water supply reduction
Adesemoye_ CanJMicrobiol _2008	Adesemoye_ CanJMicrobiol _2008	https://doi.org/10.1139/W08-081	MAIZE	2: Bacillus sp. and Glomus intraradices		SINGLE/CONSORTIUM	Liquid suspension was applied at the base of each growing seedling	1	Croplan 1167RR	FIELD	Alabama, USA		fertilizer applications	NO	NO	Inoculants reduce N, P and K, in agricultural soil
Huang_Plantsoil_2017	Huang_Plantsoil_2017	https://doi.org/10.1007/s11104-017-3360-4	MAIZE	2: Burkholderia sp. ADR10 and Mitsuaria sp. ADR17	USDA-ARS Soil Management and Sugar Beet Research Unit, Fort Collins, Colorado, USA	SINGLE	Liquid suspensions applied on plantets at 3 and 10 day after germination	1	P9714XR (Pioneer)	GR-CH		sterile vermiculite and sand	Hogland solution	WATER STRESS	NO	Inoculation of Zea mays L. with either strain reduced evapotranspiration (i.e., soil water loss), and changed the plant proline and malondialdehyde levels, antioxidant enzymes activity, and phytohormone contents under drought stress
Yazdani_IntJAgricBiosysEng_2009	Yazdani_IntJAgricBiosysEng_2009	http://citeseerx.ist.psu.edu/viewdoc/download?doi=10.1.1.192.9069&rep=rep1&type=pdf	MAIZE	4: Azotobacter chroococcum, Azospirillum brasilense, Pseudomonas putida and Bacillus lentus		CONSORTIUM	Seed coating	1		GREENHOUSE				NO	NO	Application of PSM (plant solubilizing microorganisms)and PGPR together could reduce P application by 50% without any significant reduction of grain yield. However, this treatment could not compensate 50% reduction of N application.

## Sheet: POTATO
PUBLICATION_ REFERENCE			CROP	PGPM	AVAILABILITY	PGPM_USE	DELIVERY_METHOD	NUMBER_CULTIVAR	VARIETY	TESTED_ENVIRONMENT	LOCATION	SOIL TYPE	SOIL_TREATMENT FERTILIZATION	ABIOTIC_STRESS	BIOTIC_STRESS	OBSERVATION/FINDINGS
Belimov_AnnApplBiol_2015	Belimov_AnnApplBiol_2015	https://doi.org/10.1111/aab.12203	POTATO	Achromobacter xylosoxidans Cm4, Pseudomonas oryzihabitans Ep4 and Variovorax paradoxus 5C2	Russian Collection of Agricultural Microorganisms	SINGLE	Liquid suspensions applied to soil prior sowing	2	Swift, Nevsky	GREENHOUSE/FIELD	experimental field of the All-Russia Research Institute forAgricultural Microbiology (St. Petersburg).	sod-podzolic soil	Mineral fertilizers were added 10 DAP in the amount (gm−2): NH4H2PO4, 20; NH4NO3, 10; KCl, 17.	WATER STRESS	NO	Pochar is effective to control Meloidogyne spp., RKNs in open-field conditions
Schmiedeknecht_JPlantDisProt_1998	Schmiedeknecht_JPlantDisProt_1998	https://www.jstor.org/stable/43215255	POTATO	Bacillus subtilis FZB24, Bacillus subtilis FZB37, Bacillus subtilis FZB38, Bacillus subtilis FZB42 and Bacillus subtilis FZB44,	Humboldt University of Berlin	SINGLE	Water -dispersible granule formulation based on technology FZB Biotechnik, GmbH, Berlin applied to soil	1	Likaria	FIELD	Agricultural Experimental Station, Humboldt University, SAG Schorfheider Agrar GmbH, Federal State Brandenbourg	Pleistocene loamy sandy soil, low in N	NO	NO	Rhizoctonia solani and Streptomyces scabies	Significative reduction of disease incidenceand increase of plant growth by B. subtilis PFMR1, P. macerans BS-DFS and PF9.
Rafikova_Microbiology_2016	Rafikova_Microbiology_2016	https://doi.org/10.1134/S0026261716030115	POTATO	Pseudomonas koreensis IB-4	Patent RF 2529958 Ufa Institute of Biology, Russian Academy of Sciences, Ufa, Russia	SINGLE	Plant spraying with liquid suspensions was done during the vegetation, budding and mass flowering phases	2	Aurora and Ryabinushka	GREENHOUSE/FIELD	indoor and outdoor field site of Sakhalin Research Institute for Agriculture		NO	NO	NO	Increased potato biofertilizerion after inoculation of the cover crop in first trial. No significant effect of crop protection but only inoculation
Sellitto_FrontLifeSci_2016	Sellitto_FrontLifeSci_2016	https://doi.org/10.1080/21553769.2016.1193827	POTATO	1 commercial biofertilizer: Pochar™ (Pochonia chlamydosporia, Arthrobotis oligospora, Glomus sp., Bacillus spp.)	Pochar™, Microspore, Larino, Italy	FORMULATION	First application: biofertilizer added at sowing by drilling, using a liquid distributor added to seed drill. Second application: biofertilizer spayed on leaves at first sprout emergence to leaves or soil with a boom sprayer	1	Hermes	FIELD	Bosco Mesola (Ferrara, Italy)	sandy soil with a previous history of high levels of RKN (M. incognita) infestations	Nutryaction®, N = 1%, organic C = 40%)	NO	NO	Increased potato yield in greenhouse and field
Aliye_BiolControl_2008	Aliye_BiolControl_2008	https://doi.org/10.1016/j.biocontrol.2008.09.003	POTATO	Bacillus subtilis PFMR1, Paenibacillus macerans Bs-DFS, Paenibacillus macerans PF9, Serratia marcescens BS-wly, Bacillus pumilus BC, Pseudomonas fluorescens PF20	National Plant Protection Centre, Ambo, Ethiopia	SINGLE	Tuber dipping in water bacterial suspension	1	Tolcha	GREENHOUSE			compost	NO	Ralstonia solanacearum PPRC-Rs	Significant reduction of disease incidence
Buysen_ApplSoilEcol_2016	Buysen_ApplSoilEcol_2016	https://doi.org/10.1016/j.apsoil.2016.04.011	POTATO	Rhizophagus irregolaris MUCL41833 and Tricoderma harzianum MUCL29707	Glomeromycote in vitro collection; Mycotèque de l'Universitè Catholique de Louvain	CONSORTIUM	Inoculum entrapped in alginate bead applied in tubero planting hole	2	Sarpo Mira, Bionta	FIELD	Libramont (Belgium)		Medicago sativa cover crop no organic or chemical fertilizers were used. In the trial 2 synthetic herbicide and pesticide were applied	NO	NO	Overall, bacterial inoculation yielded significant positive effects on plant growth. Azospirillum sp. 10 showed the greatest potential to increase growth and nitrogen uptake of potato
Kumar_ArchivPhytoPlantPro_2013	Kumar_ArchivPhytoPlantPro_2013	https://doi.org/10.1080/03235408.2012.745054	POTATO	2 out 12 selected isolates: Bacillus spp. D4 and Bacillus spp. E5	Department of Industrial Biotechnology, Bharat University, Chennay, India	SINGLE	Tuber dipping in bacterial suspensions	1	Kufri bahar	GREENHOUSE/ FIELD			chemical ferilizers	NO	NO	Increased potato yield by all tested bacteria. Best PGPR were Bac17M8 and Act16M2. Lower percentage of tubers infected with plant pathogens in inculated plots.
Chen_BiolControl_2017	Chen_BiolControl_2017	https://doi.org/10.1016/j.biocontrol.2017.01.005	POTATO	Brevibacillus laterosporus AMCC100017	Agricoltural Microbial collection Center of Shandong (China)	SINGLE	Liquid bacterial suspensions applied to seedlings	1	Favorita fifteen	GREENHOUSE		soil collected from a field site of Tai'an, Shandong province, China	NO	NO	Streptomyces bottopensis AMCC400023	Increased plant biomass, levels of NPK in shoots
Naqqash_FrontPlantSci_2016	Naqqash_FrontPlantSci_2016	https://doi.org/10.3389/fpls.2016.00144	POTATO	Azospirillum sp. TN10, Agrobacterium sp. TN14, Pseudomonas sp. TN36, Enterobacter sp. TN38 and Rhizobium sp. TN42	National Institute for Biotechnology and Genetic Engineering, Faisalabad, Pakistan	SINGLE	Tubers dipping in liquid bacterial suspension and liquid suspensios application 15 days after seedling emergence	1	Kuroda	GR-CH			NO	NO	NO	Significantly higher total tuber weight, , a trend of higher total tuber numbers and a significantly higher number of tubers >45 mm in diameter as compared to the control
Arcos_Revista Latinoamericana de la Papa_2016	Arcos_Revista Latinoamericana de la Papa_2016	https://doi.org/10.37066/ralap.v20i1.241	POTATO	Bacillus sp. 17M8, Bacillus sp. 17M10, Bacillus sp. 20M1, Actinobacter sp. 16M2, Azotobacter sp. 1M4, Azotobacter sp. 2M2, Azotobacter sp. 16M2, Azotobacter sp. 18M1	Estación Experimental Agraria .Illpa-Puno. INIA, Perú	SINGLE	Tuber dipping in bacterial suspensions. Liquid bacterial suspension applied to soil at sowing and reinoculation after 65 day of plant growth	1	Ccompis	FIELD	Salcedo, Puno Province, Perù	Loam, organic matter 2.59%, pH=6.4, high P content (27.10ppm), medium K content (148ppm)	mineral fertilization and sheep dung	NO	NO	Increased vegetative growth parameters as well as levels of photosynthetic pigments and NPK in shoots
Dawwam_AnnAgricSci_2013	Dawwam_AnnAgricSci_2013	https://doi.org/10.1016/j.aoas.2013.07.007	POTATO	Bacillus cereus isolates P31, Achromobacter xylosoxidans P35 plus isolates P18, P19, P32, P39, P42	Botany Department, Faculty of of Sciences, Benha University (Egypt)	SINGLE	Soakink of tuber slices with liquid suspension	1	Ipomea batata	GREENHOUSE		mix of sterilized soil/sand in 1:1 ratio, and 100 g of sterilized vermiculite	rock phosphate	NO	NO	Rhizosphere bacteria may play a role in clonal adaptation of potato to heat stress.
Lapidot_PlantPathol_2015	Lapidot_PlantPathol_2015	https://doi.org/10.1111/ppa.12285	POTATO	Paenibacillus dendritiformis C454	Department of Plant Pathology and Microbiology, The Robert H. Smith Faculty of Agriculture, Food and Environment, the Hebrew University of Jerusalem	SINGLE	Liquid bacterial suspensions added to plots in a total of 100 L irrigation water every 10 days from sowing until harvest.	1	Mozart	GREENHOUSE/FIELD	commercial field in Kibbutz Yotvata, (southern Jordan Valley)	sandy soil	The plots were fertigated with complete nutrient solution (N:P2O5:K2O in a ratio of 12:2 5:5; the N fertilizer contained 3 7% of NO3 and 1 3% of NH4; ICL Fertilizers) for 1 month and later on with ammonium nitrate (18%; ICL fertilizers) at a concentration of c. 50 ppm in the irrigation water. Saline water from local wells (EC 4 dS m 1) was used for irrigation	NO	NO	The effect of microbial inoculants on plant growth and disease prevalence varied from positive to negative depending on potato cultivar, bacterial treatment and environmental conditions. A cultivar dependent synergistic effect of combined inoculation was observed. The positive effect of bacterial treatments was associated with a shift in the structure of communities of bacterial and fungal endoph…
Gururani_JPlantGrowthRegul_2013	Gururani_JPlantGrowthRegul_2013	https://doi.org/10.1007/s00344-012-9292-6	POTATO	Bacillus pumilus DH-11 and Bacillus firmus str. 40	Konkuk University (Korea)	SINGLE	Liquid suspension applied to the root of potted plant and soil drench after one week after first inoculation	1	Taedong Valley	Gr-CH	Molecular Biotechnology Department, Konkuk University, Seoul, Korea	sterilized biopeat (Seminis Asia Ltd., Korea)	NO	WATER/SALINITY/HEAVY METALS STRESSES	NO	Soil application with T. harzianum at sowing followed by two and three dosages at 20 days intervals significantly protected the eyes from the fungal attack, leading to better crop stand and increased yield as compared to inoculated control and other treatments.
Bensalim_AmJPotRes_1998	Bensalim_AmJPotRes_1998	https://doi.org/10.1007/BF02895849	POTATO	Pseudomonas sp. strain PsJN		SINGLE	Dipping of about 1 cm long nodal explants, taken from 6-week-old plantlets, in liquid suspensions	18	14 clones from CIP(Peru), cv.Desireè and Maine-47 and two ABA-deficient mutans	GR_CH				TEMPERATURE STRESS	NO	rhizosphere bacteria may play a role in clonal adaptation of potato to heat stress
Ardanov_PlantSoil_2016	Ardanov_PlantSoil_2016	https://doi.org/10.1007/s11104-015-2500-y	POTATO	Methylobacterium sp. IMBG290 and consortium KLEPS-Ko (Paenibacillus sp., Klebsiella oxytoca, Pantoea agglomerans, three Pseudomonas strains and Stenotrophomonas maltophilia)	Institute for Potato Research of the Ukrainian National Academy of Agricultural Sciences	SINGLE/CONSORTIUM	Tubers dipping in liquid solution	3	Slovianka (susceptible to dry rot), Yavir ( resistant to dry rot), Polis’ke Dzherelo (resistant to common scab)	FiELD	Institute for Potato Research of the Ukraini- an National Academy of Agricultural Sciences, located in the northern part of Ukraine (50° 31′ 53′′ N; 30° 4′ 20′′ E), in the zone of moderately continental climate.	sod-podzol sandy- loam with unstable colloid complex, poorly supple- mented with calcium and magnesium with increased acidity in the upper soil horizons.	Standard cultural practices employed by potato growers in Ukraine were used for planting, fertilizing (mineral fertilizers applied before planting and application of herbicides and pesticides.	NO	NO	The effect of microbial inoculants on plant growth and disease prevalence varied from positive to negative depending on potato cultivar, bacterial treatment and environmental conditions. A cultivar dependent synergistic effect of combined inoculation was observed. The positive effect of bacterial treatments was associated with a shift in the structure of communities of bacterial and fungal endoph…
Rauf_IntJAgricBiol_2016	Rauf_IntJAgricBiol_2016	https://doi.org/10.17957/IJAB/17.3.14.019	POTATO	Trichoderma harzianum and EM (mixture of effective microorganisms)	T. harzianum from Crop Disease Research Programme (CDRP); EM from "JU-WEI" (China)	SINGLE	Soil application of liquid suspensions (conidia or EM)	1	Desireè	GREENHOUSE			NO	NO	Rhizoctonia solani AG-3 isolate CL-58	Soil application with T. harzianum at sowing followed by two and three dosages at 20 days intervals significantly protected the eyes from the fungal attack, leading to better crop stand and increased yield as compared to inoculated control and other treatments.

## Sheet: WHEAT
PUBLICATION_ REFERENCE			CROP	PGPM	AVAILABILITY	PGPM_USE	DELIVERY_METHOD	NUMBER_CULTIVAR	VARIETY	TESTED_ENVIRONMENT	LOCATION	SOIL TYPE	SOIL_TREATMENT FERTILIZATION	ABIOTIC_STRESS	BIOTIC_STRESS	OBSERVATION/FINDINGS
Yandigeri_PlantGrowthRegul_2012	Yandigeri_PlantGrowthRegul_2012	https://doi.org/10.1007/s10725-012-9730-2	WHEAT	Streptomyces olivaceus DE07, Streptomyces coelicolor DE27 and Streptomyces geysiriensis DE10	National Bureau of Agriculturally Important Microorganisms (NBAIM), Kushmaur, India	CONSORTIUM	Seed coating	1	Triticum aestivum cv. WR-544	FIELD	Directorate of Seed Research, Maunath Bhanjan, Uttar Pradesh, India	Sand 71 %, silt 3 %, and clay 26 % with bulk density 1.60 mg m-3, total porosity 38.9 %, and water holding capacity 36.9 %; pH 8.8, EC 4.6 dS m-1, organic C 0.41 %, total N 0.14 %, and Olsen P 101 mg per 100 g soil.	NO	WATER STRESS	NO	S. geysiriensis DE10 culture treated plants recorded maximum shoot length, number of tillers and panicles, fresh shoot and root weight, dry shoot and root weight, and yield. In combined inoculations, S. coelicolor DE07+S. geysiriensis DE27 resulted highest plant growth through root length, number of tillers and panicles, fresh shoot and root weight and dry shoot weight. Highest yield was recorded…
Naveed_PakJBot_2008	Naveed_PakJBot_2008	http://www.pakbs.org/pjbot/PDFs/40(3)/PJB40(3)1231.pdf	WHEAT	Pseudomonas fluorescens S5, S7, S9 strains	University of Agriculture Faisalabad, Pakistan	CONSORTIUM	Seed coating with peat-based liquid suspension	1	Triticum aestivum	FIELD	Institute of Soil and Environmental Sciences, University of Agriculture	sandy clay loam soil (typic haplocambids), having physico-chemical properties: pH 7.8; electrical conductivity, 3.5 dS m-1; organic matter, 0.78%; total nitrogen, 0.05%; available phosphorus, 8.7 mg/kg and extractable potassium, 127 mg/kg	NPK @ 120-100-60 kg ha-1 was applied as urea, single super phosphate (SSP) and muriate of potash (MOP)	NO	NO	Isolates S7 and A9 show the best resulte regarding all parameters detected.
Rana_AnnMicrobiol_2011	Rana_AnnMicrobiol_2011	https://doi.org/10.1007/s13213-011-0211-z	WHEAT	Bacillus pumilis AW1, Bacillus cereus AW6, and Paenibacillus sp. AW3, Alcaligenes sp. AW2 and AW10, Providencia sp. AW4 and AW5, Pseudomonas aeruginosa AW8 and Brevundimonas sp. AW7 and AW9	Indian Agricultural Research Institute (IARI), New Delhi, India	CONSORTIUM	Seed coating	1	Triticum aestivum cv. HD 2687 (Shreshtha)	GREENHOUSE			one-third the recommended dose of N + full dose P and K fertilizers as a basal dose in the soil	NO	Macrophomina phaseolina	The maximum enhancement of root and shoot growth of wheat seedlings, with a concomitant increase in shoot and root dry biomass over untreated controls, was observed in treatments involving the three isolates: AW1, AW5 and AW7.
Jog_Microbiol_2014	Jog_Microbiol_2014	https://doi.org/10.1099/mic.0.074146-0	WHEAT	Streptomyces lomondensis mhcr0810, Streptomyces cellulosae mhcr0816, Streptomyces werraensis mhcr0817, Streptomyces cheonanensis mhcr0824, Streptomyces tricolor mhce0811, Rhodococcus rhodochrous mhcr0825 and Nocardiopsis lucentensis mhce0814.	Nirma University, India	SINGLE	Spores suspension applied to soil	1	Triticum aestivum cv. Lokwan	GREENHOUSE		deep brown–black sandy loam fertile alluvial soil with a total content of 35 g carbon l21, 54 g nitrogen l21, 0.15 g phosphorus l21, 4.8 g iron l21 and 0.8 g magnesium l21. The soil had pH 7.4, low electrical conductivity (1.2 dS m21) and low to moderate salinity (2–3 p.p.m.)	NO	NO	Aspergillus niger MTCC 282, Penicillium chrysogenum MTCC 160 and Microsporum gypseum MTCC 7675	All the actinobacterial cultures tested inhibited Penicillium sp., while six (mhcr0811, mhcr0816, mhcr0817, mhcr0824, mhce0811, mhce0814) inhibited Aspergillus sp. The growth of Microsporum was inhibited by the endophytes (mhce0811, mhce0814) and rhizospheric actinobacteria (mhcr0817). Five actinobacterial cultures produced chitinase and the maximum chitinase activity (6.2 U ml21) was recorded wi…
Shahzad_PakJBot_2017	Shahzad_PakJBot_2017	https://www.pakbs.org/pjbot/papers/1502354181.pdf	WHEAT	Bacillus cereus strain Y5 (KM652420), Bacillus sp. Y14 (KM652421) and Bacillus subtilis strain Y16 (KM652422)	Soil Microbiology and Biochemistry Laboratory, Institute of Soil & Environmental Science, University of Agriculture Faisalabad	CONSORTIUM	Seed coating carried out with different inoculated carriers mixed with clay and 10% sugar solution	1	Triticum aestivum	FIELD	research area of the Post Graduate Research Station (PARS), University of Agriculture Faisalabad (UAF)	Sandy clay loam having saturation percentage of 34.35%. The chemical characteristics were pH 8.2, CEC 7.15 cmolc kg−1. Organic matter content of the soil was 0.62%, total nitrogen 0.04%, available phosphorus 7.3 mg kg−1 and extractable potassium was 182 mg kg−1. The salinity range of the selected field was 12 dS m−1.	press mud un−inoculated (PM0), press mud inoculated (PM1), compost un−inoculated (CM0), compost inoculated (CM1), biogas slurry un−inoculated (BS0), biogas slurry inoculated (BS1), peat un−inoculated (P0), peat inoculated (P1), control un−inoculated (C0), control inoculated (C1)	SALINE STRESS	NO	C1 and combined use of multi−strain inoculation with carriers (CM1, P1, BS1 and, PM1) substantially increased growth and yield parameters of plant under salt affected filed conditions. Inoculated compost (CM1) showed promising results by increasing plant height, no. of tillers per plant, no. of spikelets per spike, spike length, no. of grains per spike, grain yield, straw yield, 1000 grain weight…
Turan_JPlantNutrSoilSci_2012	Turan_JPlantNutrSoilSci_2012	https://onlinelibrary.wiley.com/doi/abs/10.1002/jpln.201200054	WHEAT	Bacillus megaterium M3, Bacillus subtilis OSU-142, Paenibacillus polymyxa RC05, Bacillus megaterium RC07 and Azospirillum brasilense Sp245	Department of Genetics and Bioengineering, Faculty of Engineering and Architecture at Yeditepe University Istanbul, Turkey	CONSORTIUM	Seed coating	1	Triticum aestivum cv. Kirik	FIELD	Agricultural Research Station of the Ataturk University, Erzurum in Eastern Anatolia (29°55’ N and 41°16’ E at an altitude of 1950 m)	Aridisol	NO	NO	NO	Grains Yield and Root Yield were highest after inoculation with the OSU142+M3+Sp245 mixture exceeding the control level by 33% (from 1.83 to 2.45 t ha–1) and 200% (from 0.15 to 0.45 t ha–1), respectively. Straw Yield and Total biomass Yield were highest after inoculation with OSU142, exceeding the control level by 51% (from 5.51 to 7.61 t ha–1) and 35% (from 7.34 to 9.89 t ha–1), respectively. Th…
Ansari_SaudiJBiolSci_2018	Ansari_SaudiJBiolSci_2018	https://doi.org/10.1016/j.sjbs.2018.08.003	WHEAT	Brevibacterium halotolerans FAB3	Macrogen, Seoul, South Korea	SINGLE	Seed coating	1	Triticum aestivum cv. 343	GREENHOUSE		sandy clay loam	natural (control), 75 mM, 125 mM, 250 mM NaCl	SALINE STRESS	NO	Salt concentration of 75 and 125 mM played modulatory impact on colonization on rhizosphere/rhizoplane in sterile soil system. FAB3 inoculated plants significantly improve the growth parameters ( plant length, dry matter, tiller formation and spike growth) over salt treated and uninoculated to varying extent. inoculated plant significantly enhance biomass biofertilizers of roots, shoots and spike…
Baris_CommunSoilSciPlantAnal_2014	Baris_CommunSoilSciPlantAnal_2014	https://doi.org/10.1080/00103624.2014.912296	WHEAT	Bacillus subtilis OSU142, Bacillus megaterium M3 and Azospirillum brasilense Sp245	Atatürk University, Erzurum, Turkey	SINGLE/CONSORTIUM	Seed coating	1	Triticum aestivum cv. Kirik	FIELD	Erzurum Experimental Farm of the Atatürk University and in Erzurum in Eastern Anatolia, 29◦ 55 N 41◦ 16 E	Aridisol	urea form of N at the rates of 40 and 80 kg N ha−1	NO	NO	The greatest total yield (TY) and straw (SWY) 12.095–10.16 t ha−1, were obtained from N2 (80 kg N ha−1) in 3-yr average , and followed by MIX and N1 (40 kg N ha−1) treatments. The 3-yr field trials showed that grain yield (GY) with the MIX bacterial treatment were significantly greater than mineral fertilization (N1 and N2) treatments. The greatest GY, 3.45 t ha−1, in 3-yr averages were obtained …
Coombs_BiolControl_2004	Coombs_BiolControl_2004	https://doi.org/10.1016/j.biocontrol.2003.08.001	WHEAT	Microbispora sp, Micromonospora sp., Nocardioides albus, Streptomyces sp.	Department of Medical Biotechnology, Flinders University, Australia	SINGLE	Seed coating	1	Triticum aestivum cv. Excalibur	GREENHOUSE		Buffered sand:peatmoss at a 3:2 ratio, obtained from the Waite Campus, University of Adelaide	NO	NO	Rhizoctonia solani Kuhn L. RS-21, G. graminis var. tritici B-100, Ggt C-3201, Ggt 8, Ggt 17916, Pythium sp. KAP3, and Pythium sp. BH40.	Ten of the 38 isolates showed the ability to suppress Ggt symptoms strongly. Of the nine S. caviscabies-like isolates, eight showed reductions in disease greater than 25%. Isolates such as Microbispora amythestogenes EN2, S. bikiniensis EN9, S. caviscabies EN22, EN23, and EN57, Micromonospora yulongensis EN43, and S. argenteolus EN60 reduced the disease levels both of Ggt and Rhizoctonia. The Ggt…
Piccinin_IndCropProd_2013	Piccinin_IndCropProd_2013	https://doi.org/10.1016/j.indcrop.2012.07.052	WHEAT	Azospirillum brasilense	Agronimy Dept, State University of Maringa, UEM, Brazil	SINGLE	Seed coating with liquid suspension and peat-based liquid suspension	1	Triticum aestivum cv. CD 150	FIELD	Paranà State 23°25'South and 51°57' West		NO	NO	NO	The application of half dose of N associated to the use of different forms of inoculant, provides positive results on the agronomic performance and yield of wheat.
Singh_ FrontiersMicrobiol_2017	Singh_ FrontiersMicrobiol_2017	https://doi.org/10.3389/fmicb.2017.01945	WHEAT	Stenotrophomonas maltophilia SBP-9	Department of Biological Science, Birla Institute of Technology and Science, Pilani, Pilani, India	SINGLE	Seed coating	1	Triticum aestivum	GREENHOUSE		pH 7.20 ± 0.05, EC 0.161 ± 0.03 ds m−1, Olsen P 32.9 ± 1.7 mg kg−1, Total N 57 ± 2.0 mg kg−1, Total K 118.0 ± 3.1 mg kg−1, Zn 0.221 ± 0.003 mg kg−1, Cu 0.118 ± 0.003 mg kg−1, Fe 2.88 ± 0.04 mg kg−1, and Mn 0.916 ± 0.05 mg kg−1.	150mM (T-1) and 200mM (T-2), NaCl	SALINE STRESS	Fusarium graminearum	SBP-9 inoculation significantly improved the shoot length by 39%, and 19.66% (P = 0.05) in T-2, and T-1 treatments; root length was increased by 28.81% and 21% in T-2 and T-1 treatments. Bacterial application increased the biomass of wheat plant under both non-saline and saline stress conditions. Shoot fresh weight (SFW) increased by 18.40%, and 24% at T-1 and T-2 treatments. SBP-9 inoculation in…
Chakraborty_WorldJMicrobiolBiotechnol_2013	Chakraborty_WorldJMicrobiolBiotechnol_2013	https://doi.org/10.1007/s11274-012-1234-8	WHEAT	Bacillus safensis and Ochrobactrum pseudogregnonense		SINGLE	Soil drenching with liquid suspensions	6	Triticum aestivum cvs: Gayetri , Mohan Wonder, KW51, Ghandhari, Kedar and PBW343	GREENHOUSE				WATER STRESS	NO	Improved tolerance to water stress application of these bacteria which also function as PGPRs
Aly_JAmericanSci_2012	Aly_JAmericanSci_2012	http://www.dx.doi.org/10.7537/marsjas080512.72	WHEAT	Azotobacter vinelandii, Streptomyces sp. MM10	King Abdulaziz University, Jeddah, K.S.A	CONSORTIUM	Spores suspension applied to soil	1	Triticum aestivum cv. Sakha 155	GREENHOUSE		sandy soil	KH2PO4, 1.0; KNO3, 5; Ca(NO3)2, 5; MgSO4, 2; Fe- EDTA, 0.1; H3BO3, 0.005; MnCl2, 0.010; ZnSO4, 0.008; CuSO4,0.004; (NH4)Mo7O24, 0.0002. NaCl 10 mM, 20 mM, 40 mM, 60 mM	SALINE STRESS	NO	Inoculation of soil by AZ or ST or both significantly increased the root depth; shoot height, fresh and dry weights of roots and shoots. On contrast, increasing salinity decreases plant growth and dry weight especially at 60 mM. At 20, 40 and 60 mM, maximum root depth, shoot height, fresh and dry weights were recorded using dual inoculation with AZ+ST.
Duffy_PlantDisease_1995	Duffy_PlantDisease_1995	https://doi.org/10.1094/PD-79-0907	WHEAT	Pseudomonas fluorescens isolates Q2-87, Qlc-80, Q8d-80 and Q68c-80	Washington State University	CONSORTIUM	Seed coating	2	Triticum aestivum cv. Hill81 cv. Penawawa	FIELD	1990: Pullman, Wash. (Plant Patholgy Research Farm); 1991: Mt. Vernon (Washington State University, Northwest Research and Extenction Station)	Thatuna silt loam, Puget silt loam	114 Kg N per ha	NO	Gaeumannomyces graminis var. triticis	In cv. Hill 81, bacterial seed treatment may provide better protection against take-all in the early stages of disease development, while in cv. Penawawa, bacteria suspention applied to the seed furrow increased grain yield by 34% and 9% at the Mt. Vernon and Pullman field sites, respectivelly.
Egamberdieva_BiolFertilSoils_2009	Egamberdieva_BiolFertilSoils_2009	https://doi.org/10.1007/s00374-009-0366-y	WHEAT	Pseudomonas putida TSAU1, Pseudomonas extremorientalis TSAU6 and TSAU20, Pseudomonas chlororaphis TSAU13 and Pseudomonas aurantiaca TSAU22	National University of Uzbekistan	CONSORTIUM	Seed coating	1	Triticum aestivum cv. Turon	GR-CH		organic matter 0.79%, Ct 2.39%, Nt 0.07%, CO3 2−-C 1.59%, Ca2+ 54.3 g/kg, Mg2+ 26.1 g/kg, K+ 6.7 g/kg, P 1.2 g/kg, Cl− 0.1 g/kg, Na+ 0.8 g/kg and pH 8.0. 27±9 g sand kg−1, 693±12 g silt kg−1 and 280±13 g clay kg−1 with total CEC of 24.7±1 (cmol+) kg−1	NO	SALINE STRESS	NO	All five strains grow well in the presence of high salt up to 5% (Table 2). Strains TSAU20 and TSAU22 were antagonistic towards the phytopathogenic fungi P. ultimum and only strain TSAU 13 was antagonist against all tested pathogenic fungi F. oxysporum f.sp. radicis-lycopersici, G. graminis pv. tritici, P. ultimum, A. alternate and B. cinerea. P. chlororaphis TSAU13 was not effective for wheat wh…
Jog_JApplMicrobiol_2012	Jog_JApplMicrobiol_2012	https://sfamjournals.onlinelibrary.wiley.com/doi/10.1111/j.1365-2672.2012.05417.x	WHEAT	Streptomyces rochei IDWR19, Streptomyces carpinensis IDWR53 and Streptomyces thermolilacinus IDWR81	University Gujarat, India	CONSORTIUM	Seed coating	1	Triticum aestivum cv. Lokwan	GREENHOUSE		total content (g l-1) of Carbon, 26; Nitrogen, 54; Phosphorous, 0,21; Iron, 4,6; Magnesium, 0,9; and pH of 7,2	NO	NO	NO	The most potent PGP and soil enzyme producers are S. rochei IDWR19 and S. thermolilacinus IDWR81. Inoculation of wheat with Actinomycete isolates significantly improved the shoot lenght, the number of root branches and biomass.
Naiman_EurJSoilBiol_2009	Naiman_EurJSoilBiol_2009	https://doi.org/10.1016/j.ejsobi.2008.11.001	WHEAT	Azospirillum brasilense Az1 and Az2 and Pseudomonas fluorescens	Az1:RIZOFLOLiquid by Laboratorios CKC Argentina S.A.; Az2:NoctinAZO by Sintesis Quimica S.A.I.C.; Pf: RIZOFOSliq by Rizobacter Argentina S.A.	CONSORTIUM	Seed treatment at sowing using a vertical axis mixer applying 500 ml per 100 kg of seeds	1	Triticum aestivum cv. Buck Sureño	FIELD	Coronel Pringles, southwest of Buenos Aires Province, Argentina (37°54'04" South and 61°29'00" West)	Argiudoll	NO	NO	NO	The inoculation treatments did not generate significant differences in the root lenght and plant biomass biofertilizerion.
Upadhyay_PlantBiol_2012	Upadhyay_PlantBiol_2012	https://onlinelibrary.wiley.com/doi/full/10.1111/j.1438-8677.2011.00533.x	WHEAT	Bacillus subtilis SU47 and Arthrobacter sp. SU18	Veer Bahadur Singh Purvanchal Univeristy, Janpur, India	CONSORTIUM	Liquid suspension applied to soil	1	Triticum aestivum cv. Raj 3077	GREENHOUSE		river sand with salinity levels of 2 and 6 dS m-1	urea 0.65 mg at 10 ml pot-1	SALINE STRESS	NO	Increases in dry weight of 24% with B. subtilis and 28% with Arthrobacter sp.
Zafari_AfrJMicrobiol_2008	Zafari_AfrJMicrobiol_2008	https://www.ajol.info/index.php/ajb/article/view/59403	WHEAT	Trichoderma virens isolates T65, T90, T96 and T122, Trichoderma koningii T77, Trichoderma koningiopsis T149, Trichoderma brevicompactum T146 and Trichoderma viridescens T150 and 2 commercial biofertilizers Trichodermin B and Subtilin	Buali Sina University, Hamadan Province, Iran; Talphigh Daneh Company, Iran	CONSORTIUM	Soil treatment; seed coating	1	Triticum aestivum cv. Alvand	GREENHOUSE		Silty loam soil with 1% organic matters	Fertilized by NH4NO3 in Tillering and Jointing stages	NO	Gaeumannomyces graminis var tritici	In the seed coating and soil treatment tests, treatments of T96, T65, mixture of isolates and Trichodermin B showed more biocontrol effectiveness than the other treatments. The maximum growth reduction of the pathogen was observed in T149 and T90 isolates, respectively.
Zhao_PlosONE_2014	Zhao_PlosONE_2014	https://doi.org/10.1371/journal.pone.0092486	WHEAT	Bacillus subtilis strain SG6	Key Laboratory of Agro-biofertilizers Processing, Ministry of Agriculture, Beijing, China	SINGLE	Spikes sprayed with liquid suspension	1	Triticum aestivum cv. Shixin 838	FIELD	Lianjiazhuang Village, Songlindian Town, Zhuozhou, Hebei Province, China (E39°23', N115°56')		carbendazim 0.9g/l	NO	Fusarium graminearum D187	Strain SG6 reduces DON biofertilizerion by 72.6% and FHB index by 77.5%, compared with the untreated controls. Strain SG6 do not show a significant decrease in 100-kernel weight, otherwise reduces DON by 69.1%.
IKRAN_PlosONE_2018	IKRAN_PlosONE_2018	https://doi.org/10.1371/journal.pone.0208150	WHEAT	Penicillium roqueforti Thom.		SINGLE	Liquid suspension appled to seedling	1	Triticum aestivum cv. Bhakkar-2000	GREENHOUSE	Northwest of Pakistan		sterlized	HEAVY METALS STRESS	NO	Enhances stress tolerance and nutrient uptake
Sánchez‑Esteva_ChemBiolTechnolAgric_2016	Sánchez‑Esteva_ChemBiolTechnolAgric_2016	https://doi.org/10.1186/s40538-016-0075-3	WHEAT	Penicillium bilaii	Department of Plant and Environmental Sciences, Section of Plant and Soil Sciences, University of Copenhagen, Frederiksberg C, Copenhagen, Denmark	SINGLE	Seed coating	1	Triticum aestivum cv. Dacke	GR-CH		1) low fertility moderately acidic soil: sandy loam (clay 17 %, silt 17 % and sand 66 %) with a pH of 5.5 (1:5; soil:distilled water). The total C content was 1.1, 0.13 % total N and 2.2 mg kg−1 water-soluble P (estimated in original sieved 4 mm soil); 2) moderately fertile calcareous soil: sandy loam (clay 16 %, silt 24 % and sand 60 %) with a pH of 8.7 (1:5; soil:distilled water). The total C c…	1) 120–20–120 kg ha−1y−1 of N–P–K, respectively; 2) 120–20–120 kg ha−1y−1 of N–P–K, respectively. Triple superphosphate (TSP) and sewage sludge (SS) were used as phosphorus fertilisers.	NO	NO	In general, shoot and root growth was significantly higher for wheat grown in the moderately acidic soil, compared to the calcareous soil.
Egamberdieva_ActaPhysiolPlant_2009	Egamberdieva_ActaPhysiolPlant_2009	https://doi.org/10.1007/s11738-009-0297-0	WHEAT	Pseudomonas aureantiaca TSAU22, Pseudomonas extremorientalis TSAU6 and Pseudomonas extremorientalis TSAU20	National University of Uzbekistan	CONSORTIUM	Seed coating	1	Triticum aestivum cv. Residence (Cebeco Seeds, The Netherlands)	GR-CH		growth medium	0.0, and 100 mM NaCl concentrations, auxin (IAA), gibberellin (GA), zeatin (ZT) and ethephon (ET) at 1, 0.1, 0.01, 0.001 uM under non-saline and saline (100 mM NaCl) conditions.	SALINE STRESS	NO	Increased seedling root growth up to 40% and shoot growth up to 52% at 100 mM NaCl compared to control plants. These strains were able to stimulate the root (25%) and shoot (21%) growth of wheat seedlings in non-saline conditions as well (data not shown).
Narula_PlantSoilEnviron_2007	Narula_PlantSoilEnviron_2007	https://www.agriculturejournals.cz/publicFiles/00153.pdf	WHEAT	Azobacter chroococcum Mac 27 and Pantoea agglomerans D5/23	Dept. Microbiology, CCS Haryana Agricultural University, Hisar (India); Institut für Gemüse und Zierpflanzenbau Grossbeeren/Erfurt (DE)	CONSORTIUM	Seed coating	2	Triticum aestivum cv. Munk and GREIF	GREENHOUSE		soil:sand (1:1) Soil characterization: 28% water holding capacity having 1.5% C; 0.12% N; pH 6.5. Samples were mixed with 200 mg Mg as K2SO4; 50 mg Mg as MsSO4; 0.2 ml FeCl3; 0.2 ml of micronutrient solution and 32 CaCO3 per pot	+P+N; -P+N; +P-N; -P-N	NO	NO	Maximum dry matter was obtained in A. chroococcum inoculation treatments without P and N (130%) and P (128%) tratments and with P. agglomerans (119%, 122%). Plant dry matter increased with bacterial inoculation.
Rosas_SoilBiolBiochem_2009	Rosas_SoilBiolBiochem_2009	https://doi.org/10.1016/j.soilbio.2008.10.009	WHEAT	Pseudomonas aurantiaca SR1	BIAGRO Laboratories (Parque Industrial Gral. Las Heras, Buenos Aires, Argentina)	SINGLE	Seed coating with peat-based formulation	1	Triticum aestivum cv. Klein Flecha	FIELD	Universidad Nacional de Rı´o Cuarto, Argentina (35 070 S and 64 140 W, 421 m.s.n.m.)	pH (in water), 6.30; electrical conductivity (dSm-1), 0.28; organic matter, 2.56%; nitrate, 51 ug g-1; available P, 19.7 ug g-1	40 kg ha-1 of urea + 30 kg ha-1 of diammonium phosphate	NO	NO	In Feekes scale growth 1.5, P. aurantiaca SR1 increased shoot and root length in a 15% and 36%, respectively, compared with the control; no significant differences ith the fertilized treatment were observed. Inoculation of wheat with P. aurantiaca SR1 allowed a better development of the root system (57% and 23% increase compared to the control and the fertilized treatment, respectively). A 40% in…
Singh_PlosONE_2016	Singh_PlosONE_2016	https://doi.org/10.1371/journal.pone.0155026	WHEAT	Serratia marcescens CDP-13		SINGLE	Seed coating	1	Triticum aestivum	GREENHOUSE				SALINE STRESS	NO	CDP-13 enhances plant growth, and has potential for the amelioration of salinity stress in wheat plants
Zhang_FrontPlantSci_2017	Zhang_FrontPlantSci_2017	https://doi.org/10.3389/fpls.2017.01491	WHEAT	Trichoderma longibrachiatum T6		SINGLE	Seedling treatment with conidial suspension after ten days of nematode inoculation	1	Triticum aestivum cv. Yongliang 4	GREENHOUSE		silty clay: sand = 3:1 v/v		NO	Heterodera avenae	Broad prospect on the prevention and control of H. avenae eggs and J2s . The main mechanisms of the strain of TL6 against the eggs and J2s of H. avenae were due to (i) the direct parasitic and lethal effect of TL6 on the activity of the eggs and J2s development, and (ii) the promoting effect on the wheat growth and development, and improving chitinase and b-1, 3-glucanase activities, and the flav…
Delfim_Sustainability_2018	Delfim_Sustainability_2018	https://doi.org/10.3390/su10010144	WHEAT	Bacillus thuringiensis strain AG-82	Faculty of Agronomy, University of Concepción, Chillán, Chile	SINGLE	Spores suspension applied to soil	1	Triticum aestivum cv. Pantera, INIA	GREENHOUSE		I) pH—H2O, 7.0; Organic matter, 5.61%; NO3-N, 2.8 mg kg-1; NH4-N, 0.90 mg kg-1; available P, 10.8 mg kg-1 and extractable K, 113.8 mg kg-1. Sand, 31.2; silt, 40.4; and, clay, 28.4 (%). II) pH—H2O, 5.66, Organic matter, 7.8%; NO3 --N, 11.3 mg kg-1; NH4 +-N 0.40 mg kg-1; available P, 15.4 mg kg-1; and, extractable K, 652.0 mg kg-1. Sand, 18.9; silt, 40.0; and, clay, 41.1 (%).	2 t ha-1 of limestone and 0,5 t ha-1 of calcium sulfate	NO	NO	The study demonstrates that B. thuringiensis as inoculant show a negative effect in important parameters in the wheat plants and soil in the Andisol , but in the Ultisol, show positive effects for most of the parameters measured at the different times.
Herrera_MicrRes_2016	Herrera_MicrRes_2016	https://doi.org/10.1016/j.micres.2016.03.002	WHEAT	Pantoea sp. isolate 2, Paenibacillus sp. isolates 1, 5a, 5b and 5c and Bacillus sp./Fictibacillus sp. isolate 6	Universidad de Buenos Aires, Argentina	SINGLE	Seedlings inoculation on the crown of the emerging plantet using liquid suspensions	1	Triticum aestivum cv. 75 Aniversario	GR-CH				NO	Fusarium graminearum	The growth of F. graminearum is markedly restrained in the presence of 2 of 3 Paenibacillus strains and the Pantoea strain.
Hosseini_PlantPhysiolBiochem_2017	Hosseini_PlantPhysiolBiochem_2017	https://doi.org/10.1016/j.plaphy.2017.06.005	WHEAT	Piriformospora indica		SINGLE	Three days old seedlings dipped in liquid spore inoculum and subsequently by gentle shaking for 2 h on a rotary shaker	1	Triticum aestivum cv. Chamran	GR-CH		SAND		WATER STRESS	NO	Wheat inoculated with P. indica was more tolerant and experienced less oxidative damage induced by drought and/or mechanical stress.
Ashraf_BiolFertilSoil_2004	Ashraf_BiolFertilSoil_2004	https://doi.org/10.1007/s00374-004-0766-y	WHEAT	Aeromonas hydrophila/caviae strain MAS-765, Bacillus insolitus strain MAS17 and Bacillus sp. strains MAS617, MAS620 and MAS820		SINGLE	Liquid suspensionspayed onto soil and 5 days -old seedling soaking in liquid suspension before sowing	1	Triticum aestivum cv. Inqalab-91	GREENHOUSE	Pacca Anna, 30 km southwest of Faisalabad-Pakistan	sand, 56.3%; silt, 29.2%; clay, 12.0%; maximum water-holding capacity, 20%;		SALINE STRESS	NO	Inoculating selected EPS-producing bacteria could serve as a useful tool for alleviating salinity stress in salt-sensitive plants
Hamdali_ApplSoilEcol_ 2008	Hamdali_ApplSoilEcol_ 2008	https://doi.org/10.1016/j.apsoil.2008.08.001	WHEAT	Streptomyces griseus, Micromonospora aurantiaca and Streptomyces griseus (standard strain)	Université Cadi Ayyad Marocco	CONSORTIUM	Seed coating	1	T. durum cv.Vitron	GREENHOUSE		pH 7,4, clay 19,3%, fine silt 19,7%, coarse silt 4,0%, fine sand 19,1%, coarse sand 37,9%. Total Ct 230mg, Nt 9, Pt 3 mg, soluble phosphate 0,09 mg per 100 g of soil.	ammonium sulphate, potassium sulphate, triple super phosphate and calcium hydroxyapatite (O: 56,53%; F: 2,42%; Na: 1,81%; Mg: 1,94%; Al: 2,03%; P: 9,37%; S: 0,77%; Sn: 0,12%; Ca: 16,35%; Fe: 0,60%).	NO	Pythium ultimum	MA(MPM) and SG(MPM) promote increase of shoot (50% and 47%) and roots (80% and 78%) over the non-inoculated control soil. Whit TSP supplement in the presence of MA and SG, respectively, the growth incresases on average of 10% and 13%. The inhibition of P. ultimum desease is 100% and 86%; 90% and 71%; 86% and 57%; 71% and 43% by Mycostop, MA, SG, SG standard, respectively.
Egamberdiyeva_SoilBiolBiochem_2003	Egamberdiyeva_SoilBiolBiochem_2003	https://doi.org/10.1016/S0038-0717(03)00158-5	WHEAT	Pseudomonas fluorescens PsIA12, Pantoea agglomerans 050309, Mycobacterium sp. 44, Mycobacterium phlei MbP18 and Mycoplana bullata MpB46		SINGLE	Seedlings inoculation with liquid suspensions	1	Triticum aestivum	GREENHOUSE	Germany and Uzbekistan	2: a nutrient-rich loamy sand and a sandy loam; a loamy sand and nutrient poor Calcisol soil	NO	TEMPERATURE	NO	The ambient temperature and the soil type influence the root colonization activity but field experiments are necesary
Lekfeldt_ChemBiolTechnolAgric_2016	Lekfeldt_ChemBiolTechnolAgric_2016	https://doi.org/10.1186/s40538-016-0074-4	WHEAT	commercial biofertilizers: Trianum-P (Trichoderma harzianum), Proradix (Pseudomonas sp.), RhizoVital 42 (Bacillus amyloliquefaciens ssp. plantarum FZB42), Bio-DC (Penicillium sp.) BactoProf (isolates of Trichoderma harzianum and five species of Bacillus)	Trianum-P by Koppert-DE; Proradix by Sourcon-Padena GmbH-DE; RhizoVital 42 by ABiTEP-DE; Bio-DC: Bayer Crop Science Biologics GmbH-DE; BactoProf by Terra Bioscience-DE.	SINGLE	Soil application	2	Triticum aestivum cv. Aranka and Scirocco	GREENHOUSE		1)Vörden 41.1, 46.9, 12.0, 0.8, 5.0, 26, 310 (Sand, Silt, Clay, OC (%), pH, PCAL (mg kg−1), PTOT (mg kg−1)); 2) NDT-A 55.4, 31.2, 13.4, 1.1, 5.8, 35, 397 (Sand, Silt, Clay, OC (%), pH, PCAL (mg kg−1), PTOT (mg kg−1)); 3) Humpolec 30, 49, 21, 1.6, 4.5, 59, 587 (Sand, Silt, Clay, OC (%), pH, PCAL (mg kg−1), PTOT (mg kg−1)); 4) Poděbrady 57, 24, 19, 1.9, 6, 30, 384 (Sand, Silt, Clay, OC (%), pH, PCA…	Triple superphosphate, Superphosphate, Thomas phosphate, Sewage sludge, HK Kalke, Sewage sludge, UCPH, Sewage sludge ash, HK Kalke, Sewage sludge ash, UCPH, Fibre fraction of pig manure, SSA-enriched LD slag, Compost mainly consisting of sewage sludge and garden/park waste, Ashes from cereal straw, Ashes from wood chips, Dipotassium phosphate	NO	NO	It wasn't found evidence to support the hypothesis that BE biofertilizers increase the availability of P in the soil. Furthermore, the BE biofertilizers only had a very limited effect on the growth of wheat plants across all experiments.
